# Supplementary material for: Impacts of hydropower on the habitat of jaguars and tigers
Source: Commun Biol. 2021 Dec 9;4:1358. doi: 10.1038/s42003-021-02878-5 (PMC8660786; doi:10.1038/s42003-021-02878-5)
Supplement: Supplementary file 4 — Supplementary Data 1 [file 42003_2021_2878_MOESM4_ESM.xlsx]

## Sheet: Sheet1
Country	Dam status	Dam name	Dam geographic coordinates			Reservoir area (km2)	Location	Estimated jaguar density (ind./km2)
			North	East	Zone
Argentina	E	Uruguay	744345	7.13556e+06	21S	98.84	PN Iguazú, Iguazú-San Jorge (2006-2007)	0.0146
Belize	E	El Mollejon	281240	1.88282e+06	16N	0.5	Chiquibul National Park	0.0748
Belize	E	Chalillo	288326	1.86516e+06	16N	9.5	Chiquibul National Park	0.0748
Bolivia	E	San Rafael	748976	8.14304e+06	20S	59	San Miguelito	0.0423
Bolivia	E	San Miguel	714445	8.15562e+06	20S	43	San Miguelito	0.0423
Bolivia	E	San Carlos	714448	8161805	20S	20	San Miguelito	0.0423
Bolivia	E	Santa Ana	747398	8165293	20S	32	San Miguelito	0.0423
Bolivia	E	Guapomó	717402	8.19012e+06	20S	192	San Miguelito	0.0423
Bolivia	E	Concepción	602262	8.2162e+06	20S	116	San Miguelito	0.0423
Bolivia	E	Aguada Mayu	323498	7.92154e+06	20S	6	Guanaco II, Kaa-Iya II, Bolivia	0.02675
Bolivia	E	Caigua	458470	7661199	20S	27.5	Guanaco II, Kaa-Iya II, Bolivia	0.02675
Bolivia	E	Calderas	336419	7.62731e+06	20S	30.46	Guanaco II, Kaa-Iya II, Bolivia	0.02675
Bolivia	E	Chiguaypolla	342983	7.63661e+06	20S	8.69	Guanaco II, Kaa-Iya II, Bolivia	0.02675
Bolivia	E	Churicana	330319	7.90882e+06	20S	1.98	Guanaco II, Kaa-Iya II, Bolivia	0.02675
Bolivia	E	El Villar	353605	7.8296e+06	20S	7.2	Guanaco II, Kaa-Iya II, Bolivia	0.02675
Bolivia	E	Hornillos Mayu	326270	7.92278e+06	20S	11.35	Guanaco II, Kaa-Iya II, Bolivia	0.02675
Bolivia	E	Jarq'A Mayu	323752	7.91918e+06	20S	0.98	Guanaco II, Kaa-Iya II, Bolivia	0.02675
Bolivia	E	La Tipa	337419	7.63092e+06	20S	3.31	Guanaco II, Kaa-Iya II, Bolivia	0.02675
Bolivia	E	Laica Khota	324024	7918350	20S	1.58	Guanaco II, Kaa-Iya II, Bolivia	0.02675
Bolivia	E	Laja Mayu	323146	7.91868e+06	20S	0.55	Guanaco II, Kaa-Iya II, Bolivia	0.02675
Bolivia	E	Peña Colorada	340397	7.636e+06	20S	1.76	Guanaco II, Kaa-Iya II, Bolivia	0.02675
Bolivia	E	Ramadas	327460	7.91383e+06	20S	3.22	Guanaco II, Kaa-Iya II, Bolivia	0.02675
Bolivia	E	San Gerónimo	326385	7.91604e+06	20S	3.25	Guanaco II, Kaa-Iya II, Bolivia	0.02675
Bolivia	E	San Jacinto	336786	7.61043e+06	20S	420	Guanaco II, Kaa-Iya II, Bolivia	0.02675
Bolivia	E	Thago Aguada	326956	7.91472e+06	20S	2.6	Guanaco II, Kaa-Iya II, Bolivia	0.02675
Bolivia	E	Tipa Mayu	323246	7.92372e+06	20S	1.65	Guanaco II, Kaa-Iya II, Bolivia	0.02675
Bolivia	E	Tranca Mayu	327252	7.70515e+06	20S	7.9	Guanaco II, Kaa-Iya II, Bolivia	0.02675
Bolivia	E	Yana Khakha	313353	7.75154e+06	20S	25.22	Guanaco II, Kaa-Iya II, Bolivia	0.02675
Bolivia	P	Complejo Rio Grande	388963	7.89417e+06	20S	-	Guanaco II, Kaa-Iya II, Bolivia	0.02675
Bolivia	E	Quirusillas	397134	7.97063e+06	20S	0.53	Estacion Isoso I, Kaa-Iya 2005	0.02915
Bolivia	P	Rositas	444940	7.90709e+06	20S	-	Estacion Isoso I, Kaa-Iya 2005	0.02915
Bolivia	E	Chaupiloma	267159	8.05478e+06	20S	0.89	EL Encanto, Santa Cruz	0.0566
Bolivia	E	La Cañada	333397	8.0154e+06	20S	150	EL Encanto, Santa Cruz	0.0566
Bolivia	E	Angostura	193216	8093765	20S	16.6	EL Encanto, Santa Cruz	0.0566
Bolivia	P	Santa Isabel	199685	8.09706e+06	20S	-	EL Encanto, Santa Cruz	0.0566
Bolivia	P	San Jose	203773	8.10672e+06	20S	-	EL Encanto, Santa Cruz	0.0566
Bolivia	P	Ivirizu	258484	8069867	20S	-	EL Encanto, Santa Cruz	0.0566
Bolivia	P	Banda Azul	208959	8.11438e+06	20S	-	EL Encanto, Santa Cruz	0.0566
Bolivia	P	Icona	213471	8.11552e+06	20S	-	EL Encanto, Santa Cruz	0.0566
Bolivia	E	Chojlla	631246	8.18507e+06	20S	193.9	Madidi NP/Ríos Tuichi and Hondo, Madidi NP	0.0226
Bolivia	P	Pachalaca	627246	8.26168e+06	19S	-	Madidi NP/Ríos Tuichi and Hondo, Madidi NP	0.0226
Bolivia	P	Angosto Chepete	643396	8354153	19S	-	Madidi NP/Ríos Tuichi and Hondo, Madidi NP	0.0226
Bolivia	P	Angosto del Bala	661769	8.39117e+06	19S	-	Madidi NP/Ríos Tuichi and Hondo, Madidi NP	0.0226
Bolivia	P	Tangara/Cóndor Khala (Miguillas)	678344	8.16929e+06	19S	-	Madidi NP/Ríos Tuichi and Hondo, Madidi NP	0.0226
Bolivia	P	Miguillas	680770	8.17321e+06	19S	-	Madidi NP/Ríos Tuichi and Hondo, Madidi NP	0.0226
Bolivia	P	El Yata	227433	8.82905e+06	20S	-	Madidi NP/Ríos Tuichi and Hondo, Madidi NP	0.0226
Bolivia	P	Cachuela Esperanza	217160	8.83421e+06	20S	-	Madidi NP/Ríos Tuichi and Hondo, Madidi NP	0.0226
Bolivia	P	Hidroelétrica Binacional Bolivia-Brasil	247314	8.87522e+06	20S	-	Madidi NP/Ríos Tuichi and Hondo, Madidi NP	0.0226
Bolivia	P	Rio Madeira	247322	8.87523e+06	20S	-	Madidi NP/Ríos Tuichi and Hondo, Madidi NP	0.0226
Brazil	E	Rosana	307833	7.49956e+06	22S	261.44	Moro do Diabo	0.0239
Brazil	E	Porto Primavera (Eng° Sérgio Motta)	298476	7.5132e+06	22S	1929.64	Moro do Diabo	0.0239
Brazil	P	Foz do Piquiri	196001	7.32869e+06	22S	40.79	Ivinhema	0.0166
Brazil	E	Chaminé	693959	7.14278e+06	22S	4.11	Cardoso	0
Brazil	E	Guaricana	703374	7.15432e+06	22S	0.9	Cardoso	0
Brazil	P	Km 23	732039	7.22754e+06	22S	-	Cardoso	0
Brazil	E	Salto do Iporanga	223505	7.33198e+06	23S	2.69	Intervales-Petar	0.0066
Brazil	E	São José	201002	7.34197e+06	23S	1.9	Intervales-Petar	0.0066
Brazil	E	Serraria	241083	7.32659e+06	23S	2.13	Jureia	0
Brazil	E	Alecrim	248132	7.33455e+06	23S	1.54	Jureia	0
Brazil	E	Porto Raso	254298	7.33683e+06	23S	1.59	Jureia	0
Brazil	E	Barra	260390	7.3412e+06	23S	2.02	Jureia	0
Brazil	E	Henry Borden	351120	7.36029e+06	23S	127.45	Jureia	0
Brazil	E	Lavrinhas	514051	7504292	23S	0.76	Serra da Bocaina	0
Brazil	E	Queluz	520981	7.50697e+06	23S	1.27	Serra da Bocaina	0
Brazil	P	São Benedito (km 3,75)	509344	7485923	23S	-	Serra da Bocaina	0
Brazil	P	Japeri	639611	7.49225e+06	23S	1.04	Serra dos Orgaos	0
Brazil	P	Bromélia	794762	7.49977e+06	22S	0.8	Serra dos Orgaos	0
Brazil	E	Retiro Baixo	523060	7.91262e+06	23S	22.58	Vale NR	0.0242
Brazil	E	Paraúna	609129	7.93885e+06	23S	1.5	Vale NR	0.0242
Brazil	E	Serra das Agulhas	609814	7.96927e+06	23S	0.65	Vale NR	0.0242
Brazil	E	Santa Helena	555833	8036736	23S	0.7	Vale NR	0.0242
Brazil	E	Oswaldo Vicitin	608326	7.99033e+06	23S	0.55	Vale NR	0.0242
Brazil	P	Choro	527976	7.89731e+06	23S	15.94	Vale NR	0.0242
Brazil	P	Andorinha	519053	7914457	23S	0.96	Vale NR	0.0242
Brazil	P	Andorinha	615942	7.96842e+06	23S	0.53	Vale NR	0.0242
Brazil	P	Cedro	591346	7.92477e+06	22S	163.63	Vale NR	0.0242
Brazil	P	Paraúna 2	609142	7.93881e+06	23S	1	Vale NR	0.0242
Brazil	P	Cocal	612859	7967686	23S	1.1	Vale NR	0.0242
Brazil	P	Santo Hipólito	577038	7.97503e+06	23S	195.67	Vale NR	0.0242
Brazil	P	Aracy Righi Vicintin	615132	7.98904e+06	23S	3	Vale NR	0.0242
Brazil	P	Cachoeira da Cobra	339096	7.89405e+06	24S	-	Vale NR	0.0242
Brazil	E	Sobradinho	299375	8.95706e+06	24S	2736.07	Caatinga	0.0267
Brazil	P	Riacho Seco	425458	9.02848e+06	24S	127.9	Caatinga	0.0267
Brazil	P	Pedra Branca	443973	9.04969e+06	24S	121.8	Caatinga	0.0267
Brazil	E	Unaí Baixo	283084	8.20921e+06	23S	10.5	Emas P.N., Cerrado	0.01255
Brazil	E	Santa Edwiges III	357568	8410828	23S	0.66	Emas P.N., Cerrado	0.01255
Brazil	E	Santa Edwiges II	370826	8.41234e+06	23S	0.51	Emas P.N., Cerrado	0.01255
Brazil	E	Riachão (Antiga Santa Edwiges I)	370584	8.41805e+06	23S	2.52	Emas P.N., Cerrado	0.01255
Brazil	E	Fazenda Rancho Alegre e Fazenda Caraibinha	262234	8.43573e+06	23S	0.5	Emas P.N., Cerrado	0.01255
Brazil	E	Serra da Mesa	791355	8.469e+06	22S	1254.09	Emas P.N., Cerrado	0.01255
Brazil	E	Cana Brava	809387	8.51657e+06	22S	139.63	Emas P.N., Cerrado	0.01255
Brazil	E	São Salvador	799831	8.58244e+06	22S	104	Emas P.N., Cerrado	0.01255
Brazil	E	Peixe Angical	784359	8.64603e+06	22S	294.1	Emas P.N., Cerrado	0.01255
Brazil	E	Bebedouro	345705	8237721	23S	0.72	Emas P.N., Cerrado	0.01255
Brazil	E	Costa	371893	8.30043e+06	23S	2.6	Emas P.N., Cerrado	0.01255
Brazil	E	Lajari	247559	8.01407e+06	22S	0.52	Emas P.N., Cerrado	0.01255
Brazil	P	Boca da mata	804755	8.37611e+06	22S	-	Emas P.N., Cerrado	0.01255
Brazil	P	Mutum	245845	8.01001e+06	22S	2.27	Emas P.N., Cerrado	0.01255
Brazil	P	Serra Azul	359234	8.0241e+06	22S	77.1	Emas P.N., Cerrado	0.01255
Brazil	P	Jalapao	295376	8.85374e+06	23S	-	Emas P.N., Cerrado	0.01255
Brazil	P	Lagoa	485625	8.40987e+06	23S	-	Emas P.N., Cerrado	0.01255
Brazil	P	Soninho (Soninho 1/2)	306142	8.87671e+06	23S	-	Emas P.N., Cerrado	0.01255
Brazil	P	Cachoeira do Itaguari	487646	8.41219e+06	23S	-	Emas P.N., Cerrado	0.01255
Brazil	P	Sao Bento	806886	8.38602e+06	22S	-	Emas P.N., Cerrado	0.01255
Brazil	P	Urucuia	372460	8.26809e+06	23S	212.15	Emas P.N., Cerrado	0.01255
Brazil	P	Gonçalo	371207	8.2791e+06	23S	13	Emas P.N., Cerrado	0.01255
Brazil	P	Bocaina	371748	8.29647e+06	23S	1.24	Emas P.N., Cerrado	0.01255
Brazil	P	Ceres	652307	8.30385e+06	22S	9.1	Emas P.N., Cerrado	0.01255
Brazil	P	Poldros	348170	8.30636e+06	23S	0.56	Emas P.N., Cerrado	0.01255
Brazil	P	Bonito	370154	8.30742e+06	23S	-	Emas P.N., Cerrado	0.01255
Brazil	P	Cupim	338421	8.31104e+06	23S	2.01	Emas P.N., Cerrado	0.01255
Brazil	P	Pinduca	335233	8.3147e+06	23S	2.4	Emas P.N., Cerrado	0.01255
Brazil	P	Rialcema	660246	8.31682e+06	22S	13	Emas P.N., Cerrado	0.01255
Brazil	P	Rialma	655480	8.31727e+06	22S	1.43	Emas P.N., Cerrado	0.01255
Brazil	P	Palmital	351011	8323677	23S	1.11	Emas P.N., Cerrado	0.01255
Brazil	P	Bananeiras	596281	8.32931e+06	23S	526.89	Emas P.N., Cerrado	0.01255
Brazil	P	Itaguari Km 312	414038	8.35359e+06	23S	2.31	Emas P.N., Cerrado	0.01255
Brazil	P	Buriti Queimado	692490	8.35882e+06	22S	200.48	Emas P.N., Cerrado	0.01255
Brazil	P	Porteiras	745010	8.36538e+06	22S	123.11	Emas P.N., Cerrado	0.01255
Brazil	P	Itaguari Km 280	426068	8.36718e+06	23S	1.94	Emas P.N., Cerrado	0.01255
Brazil	P	Caiçara	494537	8.3753e+06	23S	7.99	Emas P.N., Cerrado	0.01255
Brazil	P	Laguna	734730	8.37587e+06	22S	16.29	Emas P.N., Cerrado	0.01255
Brazil	P	Itaguari Km 247	441972	8.37992e+06	23S	0.87	Emas P.N., Cerrado	0.01255
Brazil	P	Catumbi	501848	8.38e+06	23S	4.7	Emas P.N., Cerrado	0.01255
Brazil	P	Gavião	515708	8.3897e+06	23S	8.65	Emas P.N., Cerrado	0.01255
Brazil	P	Itaguari	456610	8.39045e+06	23S	2.82	Emas P.N., Cerrado	0.01255
Brazil	P	Urucuia	467227	8.39536e+06	23S	2.22	Emas P.N., Cerrado	0.01255
Brazil	P	Alvorada	343182	8.39969e+06	23S	5.9	Emas P.N., Cerrado	0.01255
Brazil	P	Capivara - (km 180)	528739	8400645	23S	2.5	Emas P.N., Cerrado	0.01255
Brazil	P	Vidal	372465	8.40033e+06	23S	2.25	Emas P.N., Cerrado	0.01255
Brazil	P	Renascença	211281	8.39949e+06	23S	2.73	Emas P.N., Cerrado	0.01255
Brazil	P	Palmeira	476709	8.4013e+06	23S	4.26	Emas P.N., Cerrado	0.01255
Brazil	P	Vermelho 1	355825	8401945	23S	2.9	Emas P.N., Cerrado	0.01255
Brazil	P	Meio Km 74	507186	8.40419e+06	23S	3	Emas P.N., Cerrado	0.01255
Brazil	P	Capim Puba	532336	8.40436e+06	23S	2.8	Emas P.N., Cerrado	0.01255
Brazil	P	Baiana	481527	8.40453e+06	23S	0.53	Emas P.N., Cerrado	0.01255
Brazil	P	Harmonia	205710	8.40423e+06	23S	2.31	Emas P.N., Cerrado	0.01255
Brazil	P	Bom Sucesso	200893	8.40532e+06	23S	2.08	Emas P.N., Cerrado	0.01255
Brazil	P	Larguinha	537731	8.40801e+06	23S	3.15	Emas P.N., Cerrado	0.01255
Brazil	P	Aliança	487089	8.41157e+06	23S	0.86	Emas P.N., Cerrado	0.01255
Brazil	P	Posses	544928	8.41352e+06	23S	2.63	Emas P.N., Cerrado	0.01255
Brazil	P	Meio Km 37	524622	8.41527e+06	23S	2.94	Emas P.N., Cerrado	0.01255
Brazil	P	Concórdia	193895	8.41382e+06	23S	8.47	Emas P.N., Cerrado	0.01255
Brazil	P	Morcegos	497304	8.4171e+06	23S	1.65	Emas P.N., Cerrado	0.01255
Brazil	P	Piracanjuba Eixo 1	369303	8417844	23S	2.78	Emas P.N., Cerrado	0.01255
Brazil	P	Mirador	184446	8.41729e+06	23S	47.72	Emas P.N., Cerrado	0.01255
Brazil	P	Cocos	505093	8.42048e+06	23S	2.97	Emas P.N., Cerrado	0.01255
Brazil	P	Meio Km 20	530829	8.42046e+06	23S	0.59	Emas P.N., Cerrado	0.01255
Brazil	P	Foz do Itaguari	562320	8.42141e+06	23S	3.75	Emas P.N., Cerrado	0.01255
Brazil	P	Galheiro	554831	8.42205e+06	23S	5.18	Emas P.N., Cerrado	0.01255
Brazil	P	Buritis	515043	8.42628e+06	23S	6.88	Emas P.N., Cerrado	0.01255
Brazil	P	Suçuarana	541385	8.42677e+06	23S	3.02	Emas P.N., Cerrado	0.01255
Brazil	P	Colinas	818268	8.42565e+06	22S	11.64	Emas P.N., Cerrado	0.01255
Brazil	P	Suçuapara	535276	8.43013e+06	23S	4.99	Emas P.N., Cerrado	0.01255
Brazil	P	Vereda	526108	8.43263e+06	23S	4.47	Emas P.N., Cerrado	0.01255
Brazil	P	Araras	246617	8.46848e+06	23S	0.56	Emas P.N., Cerrado	0.01255
Brazil	P	Prata III	821800	8.47075e+06	22S	7.92	Emas P.N., Cerrado	0.01255
Brazil	P	Rio Azul	242236	8.48314e+06	23S	55.3	Emas P.N., Cerrado	0.01255
Brazil	P	Passa Três II	817750	8483300	22S	8.85	Emas P.N., Cerrado	0.01255
Brazil	P	Gatos I - Reavaliação	539791	8484758	23S	13.5	Emas P.N., Cerrado	0.01255
Brazil	P	Santa Mônica	244974	8.48686e+06	23S	2.97	Emas P.N., Cerrado	0.01255
Brazil	P	Arrodeador	546260	8.48813e+06	23S	1.44	Emas P.N., Cerrado	0.01255
Brazil	P	Sacos	557686	8.49276e+06	23S	2.19	Emas P.N., Cerrado	0.01255
Brazil	P	Laranjal Novo	181886	8.49363e+06	23S	-	Emas P.N., Cerrado	0.01255
Brazil	P	Larguinha	178224	8.49474e+06	23S	0.96	Emas P.N., Cerrado	0.01255
Brazil	P	Cachoeira Calisto	302338	8.73165e+06	23S	0.82	Emas P.N., Cerrado	0.01255
Brazil	P	Barra do Mambo	289879	8.73456e+06	23S	1.73	Emas P.N., Cerrado	0.01255
Brazil	P	Manuel Alvinho	290763	8739500	23S	1.2	Emas P.N., Cerrado	0.01255
Brazil	P	3 Alta	288228	8.74378e+06	23S	0.776	Emas P.N., Cerrado	0.01255
Brazil	P	Ipueiras	778420	8.75517e+06	22S	933.5	Emas P.N., Cerrado	0.01255
Brazil	P	Vereda	401532	8771647	23S	0.73	Emas P.N., Cerrado	0.01255
Brazil	P	Cachoeira Grande	408808	8.77327e+06	23S	0.49	Emas P.N., Cerrado	0.01255
Brazil	P	Cachoeira da Velha	293531	8.86745e+06	23S	-	Emas P.N., Cerrado	0.01255
Brazil	P	Brejão Jusante	275081	8.88242e+06	23S	3.39	Emas P.N., Cerrado	0.01255
Brazil	P	Vermelho	238305	8.88866e+06	23S	11.76	Emas P.N., Cerrado	0.01255
Brazil	P	Anajanópolis	263931	8.95701e+06	23S	4.28	Emas P.N., Cerrado	0.01255
Brazil	P	Taquara	416040	8.9882e+06	23S	62.2	Emas P.N., Cerrado	0.01255
Brazil	P	A2E5	316225	9.02449e+06	23S	2.03	Emas P.N., Cerrado	0.01255
Brazil	P	A2E6	327630	9.03645e+06	23S	-	Emas P.N., Cerrado	0.01255
Brazil	P	A2E7	341338	9.04653e+06	23S	2.97	Emas P.N., Cerrado	0.01255
Brazil	P	Canto do Rio	413259	9.04741e+06	23S	76	Emas P.N., Cerrado	0.01255
Brazil	P	Ásia	353339	9.05202e+06	23S	3.6	Emas P.N., Cerrado	0.01255
Brazil	P	A2E9	361154	9.05953e+06	23S	2.83	Emas P.N., Cerrado	0.01255
Brazil	P	Três Barras	361005	9.07071e+06	23S	1.89	Emas P.N., Cerrado	0.01255
Brazil	P	São Pedro	360798	9.08705e+06	23S	5.3	Emas P.N., Cerrado	0.01255
Brazil	P	São Gregório	359365	9.10901e+06	23S	11.71	Emas P.N., Cerrado	0.01255
Brazil	P	Ferrugem	364375	9.13255e+06	23S	12.95	Emas P.N., Cerrado	0.01255
Brazil	P	Gado Bravo	371064	9.15028e+06	23S	-	Emas P.N., Cerrado	0.01255
Brazil	P	Matão Novo	383110	9160097	23S	16.25	Emas P.N., Cerrado	0.01255
Brazil	P	Uruçuí	546920	9.20169e+06	23S	280	Emas P.N., Cerrado	0.01255
Brazil	P	Cachoeira da Usina	274607	9.22358e+06	23S	-	Emas P.N., Cerrado	0.01255
Brazil	P	Grajaú	374561	9.35454e+06	23S	12.07	Emas P.N., Cerrado	0.01255
Brazil	P	Engenho	433662	9.36268e+06	23S	10.92	Emas P.N., Cerrado	0.01255
Brazil	P	Aurora	415436	9.36462e+06	23S	6.74	Emas P.N., Cerrado	0.01255
Brazil	P	Rocha Baixo	469509	9390493	23S	3.34	Emas P.N., Cerrado	0.01255
Brazil	P	Novo Horizonte	747889	7.16805e+06	21S	-	PN Iguazú, Iguazú-San Jorge (2006-2007) - ARGENTINA	0.0146
Brazil	P	Baixo Iguaçu	231453	7.17663e+06	22S	31.63	PN Iguazú, Iguazú-San Jorge (2006-2007) - ARGENTINA	0.0146
Brazil	P	Dom Antônio	249414	7.19176e+06	22S	2.27	PN Iguazú, Iguazú-San Jorge (2006-2007) - ARGENTINA	0.0146
Brazil	E	Manso	630690	8.35557e+06	21S	427	Pantanal - Fazenda Sete	0.11
Brazil	P	Iratambé I	577601	8.30381e+06	21S	3.7	Pantanal - Fazenda Sete	0.11
Brazil	P	Iratambé II	576276	8312113	21S	6.15	Pantanal - Fazenda Sete	0.11
Brazil	P	Angatu I	559016	8325346	21S	6.15	Pantanal - Fazenda Sete	0.11
Brazil	P	Camberra 2	801619	8.37438e+06	21S	1.01	Pantanal - Fazenda Sete	0.11
Brazil	P	Cozumel 2	177133	8.38243e+06	22S	1.51	Pantanal - Fazenda Sete	0.11
Brazil	P	B8	511796	7.62236e+06	21S	0.67	Pantanal - Fazenda Sete	0.11
Brazil	P	B9	514245	7625767	21S	0.55	Pantanal - Fazenda Sete	0.11
Brazil	P	B11	523546	7.63003e+06	21S	0.84	Pantanal - Fazenda Sete	0.11
Brazil	P	Guapira II	588907	8.2811e+06	21S	1.98	Pantanal - Fazenda Sete	0.11
Brazil	P	São Judas Tadeu	588744	8.12948e+06	21S	-	Pantanal - Fazenda Sete	0.11
Brazil	E	Sapezal	299882	8.5024e+06	21S	0.99	Amazonia - Santa Fé Ranch	0.0329
Brazil	E	Cidezal	282034	8.52106e+06	21S	0.7	Amazonia - Santa Fé Ranch	0.0329
Brazil	E	Sapezal	281166	8.53247e+06	21S	3.26	Amazonia - Santa Fé Ranch	0.0329
Brazil	E	Segredo	280368	8.53715e+06	21S	4.09	Amazonia - Santa Fé Ranch	0.0329
Brazil	E	Ilha Comprida	284858	8.54008e+06	21S	2.26	Amazonia - Santa Fé Ranch	0.0329
Brazil	E	Parecis	285756	8.55378e+06	21S	2.88	Amazonia - Santa Fé Ranch	0.0329
Brazil	E	Rondon	292390	8.57272e+06	21S	1.68	Amazonia - Santa Fé Ranch	0.0329
Brazil	E	Telegráfica	290968	8.57882e+06	21S	1.14	Amazonia - Santa Fé Ranch	0.0329
Brazil	E	Fazenda Rancho Fundo	576615	8.68672e+06	21S	1.26	Amazonia - Santa Fé Ranch	0.0329
Brazil	E	Juína	257364	8748574	21S	3.08	Amazonia - Santa Fé Ranch	0.0329
Brazil	E	Cabeça de Boi	501569	8.85535e+06	21S	0.7	Amazonia - Santa Fé Ranch	0.0329
Brazil	E	Salto Apiacás	501886	8857149	21S	0.75	Amazonia - Santa Fé Ranch	0.0329
Brazil	E	Faxinal II	230789	8.87535e+06	21S	4.11	Amazonia - Santa Fé Ranch	0.0329
Brazil	E	Braço Norte IV	723470	8.9289e+06	21S	3	Amazonia - Santa Fé Ranch	0.0329
Brazil	E	Braço Norte III	722390	8.93465e+06	21S	11.8	Amazonia - Santa Fé Ranch	0.0329
Brazil	E	Teles Pires	524210	8.96656e+06	21S	151.8	Amazonia - Santa Fé Ranch	0.0329
Brazil	E	Jirau	319177	8.97515e+06	20S	258	Amazonia - Santa Fé Ranch	0.0329
Brazil	E	São Manoel	494263	8.98411e+06	21S	64	Amazonia - Santa Fé Ranch	0.0329
Brazil	E	Salto Buriti	725311	9.03017e+06	21S	2.9	Amazonia - Santa Fé Ranch	0.0329
Brazil	E	Samuel	450040	9.03264e+06	20S	655.6	Amazonia - Santa Fé Ranch	0.0329
Brazil	E	Tucuruí	649910	9.57631e+06	22S	3014.23	Amazonia - Santa Fé Ranch	0.0329
Brazil	E	Belo Monte	413887	9.65441e+06	22S	440	Amazonia - Santa Fé Ranch	0.0329
Brazil	E	Curuá-Una	800338	9.68885e+06	21S	121	Amazonia - Santa Fé Ranch	0.0329
Brazil	E	Balbina	224843	9788036	21S	4437.72	Amazonia - Santa Fé Ranch	0.0329
Brazil	E	Pitinga	210061	9.90419e+06	21S	79.6	Amazonia - Santa Fé Ranch	0.0329
Brazil	E	Santo Antônio do Jari	332306	9.92915e+06	22S	31.7	Amazonia - Santa Fé Ranch	0.0329
Brazil	E	Ferreira Gomes	478120	94244.1	22N	11.67	Amazonia - Santa Fé Ranch	0.0329
Brazil	E	Cachoeira Caldeirão	466992	94258.9	22N	47.99	Amazonia - Santa Fé Ranch	0.0329
Brazil	E	Alto Jatapu	244612	94958.6	21N	15	Amazonia - Santa Fé Ranch	0.0329
Brazil	E	Coaracy Nunes	471164	99816.2	22N	30.37	Amazonia - Santa Fé Ranch	0.0329
Brazil	E	Braco Norte II	722124	8.93449e+06	21S	8.8	Amazonia - Santa Fé Ranch	0.0329
Brazil	P	Mortes 2	326174	8.36509e+06	22S	167.28	Amazonia - Santa Fé Ranch	0.0329
Brazil	P	A2E4	317444	8.47225e+06	21S	3.71	Amazonia - Santa Fé Ranch	0.0329
Brazil	P	A2E5	316826	8.48362e+06	21S	2.71	Amazonia - Santa Fé Ranch	0.0329
Brazil	P	A2E6	318869	8.48738e+06	21S	3.71	Amazonia - Santa Fé Ranch	0.0329
Brazil	P	A2E7	320502	8.49585e+06	21S	4.77	Amazonia - Santa Fé Ranch	0.0329
Brazil	P	A2E8	323930	8.50501e+06	21S	3.9	Amazonia - Santa Fé Ranch	0.0329
Brazil	P	Cristalina	281322	8.51065e+06	21S	0.62	Amazonia - Santa Fé Ranch	0.0329
Brazil	P	Sacre 5	384990	8.51193e+06	21S	18.78	Amazonia - Santa Fé Ranch	0.0329
Brazil	P	Buriti	326894	8.51747e+06	21S	-	Amazonia - Santa Fé Ranch	0.0329
Brazil	P	A2E9	326374	8.51637e+06	21S	7.73	Amazonia - Santa Fé Ranch	0.0329
Brazil	P	Juruena	282625	8.5176e+06	21S	1.94	Amazonia - Santa Fé Ranch	0.0329
Brazil	P	A2E11	327788	8.52453e+06	21S	1.69	Amazonia - Santa Fé Ranch	0.0329
Brazil	P	Jesuíta	279955	8.52693e+06	21S	13.36	Amazonia - Santa Fé Ranch	0.0329
Brazil	P	São Gregório	326331	8.53221e+06	21S	8.3	Amazonia - Santa Fé Ranch	0.0329
Brazil	P	A2E13	328808	8.53705e+06	21S	2.72	Amazonia - Santa Fé Ranch	0.0329
Brazil	P	Sacre 4	373984	8.53838e+06	21S	24.4	Amazonia - Santa Fé Ranch	0.0329
Brazil	P	Paiaguá	443779	8.53915e+06	21S	6.8	Amazonia - Santa Fé Ranch	0.0329
Brazil	P	Garça	482119	8.54443e+06	21S	53.4	Amazonia - Santa Fé Ranch	0.0329
Brazil	P	Ilhotas	261011	8.54489e+06	21S	1.18	Amazonia - Santa Fé Ranch	0.0329
Brazil	P	Gado Bravo	335426	8.55183e+06	21S	11.66	Amazonia - Santa Fé Ranch	0.0329
Brazil	P	PPG-159	360812	8.55755e+06	21S	2	Amazonia - Santa Fé Ranch	0.0329
Brazil	P	Sacre 3	371328	8558244	21S	16.84	Amazonia - Santa Fé Ranch	0.0329
Brazil	P	Membeca V	441631	8552509	21S	3.83	Amazonia - Santa Fé Ranch	0.0329
Brazil	P	Matão Novo	340339	8561154	21S	4.96	Amazonia - Santa Fé Ranch	0.0329
Brazil	P	Cachoeirão	287615	8.56322e+06	21S	2.57	Amazonia - Santa Fé Ranch	0.0329
Brazil	P	SAC-014	369326	8564691	21S	0.85	Amazonia - Santa Fé Ranch	0.0329
Brazil	P	Membeca IV	446002	8.56819e+06	21S	2.17	Amazonia - Santa Fé Ranch	0.0329
Brazil	P	Porto do Buriti	345245	8.57018e+06	21S	0.626912	Amazonia - Santa Fé Ranch	0.0329
Brazil	P	A2E16	344492	8.56767e+06	21S	4.31	Amazonia - Santa Fé Ranch	0.0329
Brazil	P	Sacre 1	361400	8.57009e+06	21S	4.32	Amazonia - Santa Fé Ranch	0.0329
Brazil	P	PPG-147	359453	8570600	21S	21	Amazonia - Santa Fé Ranch	0.0329
Brazil	P	Jui-048	260308	8.57244e+06	21S	109	Amazonia - Santa Fé Ranch	0.0329
Brazil	P	Membeca II	452686	8.57531e+06	21S	3.15	Amazonia - Santa Fé Ranch	0.0329
Brazil	P	Foz do Buriti	348098	8.57711e+06	21S	2.17	Amazonia - Santa Fé Ranch	0.0329
Brazil	P	Parecis	285756	8.55378e+06	21S	201.6	Amazonia - Santa Fé Ranch	0.0329
Brazil	P	Membeca I	457857	8.57996e+06	21S	1.17	Amazonia - Santa Fé Ranch	0.0329
Brazil	P	JUI-029b	274604	8.58481e+06	21S	26	Amazonia - Santa Fé Ranch	0.0329
Brazil	P	Cedro	404248	8.5858e+06	21S	11.9	Amazonia - Santa Fé Ranch	0.0329
Brazil	P	JUI-008	284666	8.59652e+06	21S	5	Amazonia - Santa Fé Ranch	0.0329
Brazil	P	Apertadinho	792572	8.61529e+06	20S	2.87	Amazonia - Santa Fé Ranch	0.0329
Brazil	P	Foz do Ávila	774220	8.6288e+06	20S	26.1	Amazonia - Santa Fé Ranch	0.0329
Brazil	P	Roncador	429891	8.64368e+06	21S	289.2	Amazonia - Santa Fé Ranch	0.0329
Brazil	P	Corgão	762132	8.65183e+06	20S	29.2	Amazonia - Santa Fé Ranch	0.0329
Brazil	P	Kabiara	376207	8.74591e+06	21S	326.1	Amazonia - Santa Fé Ranch	0.0329
Brazil	P	JRN-577	354381	8.74601e+06	21S	563	Amazonia - Santa Fé Ranch	0.0329
Brazil	P	Sinop	668827	8.75409e+06	21S	329.6	Amazonia - Santa Fé Ranch	0.0329
Brazil	P	SAN-020	363088	8.77666e+06	21S	45	Amazonia - Santa Fé Ranch	0.0329
Brazil	P	JRN-530	349504	8.7802e+06	21S	90	Amazonia - Santa Fé Ranch	0.0329
Brazil	P	Colíder	634824	8.78542e+06	21S	171.7	Amazonia - Santa Fé Ranch	0.0329
Brazil	P	Cinta Larga	353798	8.78845e+06	21S	165.3	Amazonia - Santa Fé Ranch	0.0329
Brazil	P	PEX-093	464810	8.79045e+06	21S	33	Amazonia - Santa Fé Ranch	0.0329
Brazil	P	ARN-026	371983	8.83274e+06	21S	230	Amazonia - Santa Fé Ranch	0.0329
Brazil	P	JRN-466	347431	8.83628e+06	21S	220	Amazonia - Santa Fé Ranch	0.0329
Brazil	P	Canamã	293998	8850181	21S	-	Amazonia - Santa Fé Ranch	0.0329
Brazil	P	São João da Barra	426253	8.8564e+06	21S	5.04	Amazonia - Santa Fé Ranch	0.0329
Brazil	P	Ilha Três Quedas	449899	8.86997e+06	21S	341.2	Amazonia - Santa Fé Ranch	0.0329
Brazil	P	Água de Pedra	299350	8.87175e+06	21S	1.05	Amazonia - Santa Fé Ranch	0.0329
Brazil	P	Ilha São Pedro	760336	8.88979e+06	20S	127.8	Amazonia - Santa Fé Ranch	0.0329
Brazil	P	Nhandu	698018	8.92844e+06	21S	11	Amazonia - Santa Fé Ranch	0.0329
Brazil	P	Rochedo	667280	8.92901e+06	21S	3.43	Amazonia - Santa Fé Ranch	0.0329
Brazil	P	Braço Sul	748954	8.94466e+06	21S	0.99	Amazonia - Santa Fé Ranch	0.0329
Brazil	P	Foz do Apiacás	490388	8982298	21S	59.5	Amazonia - Santa Fé Ranch	0.0329
Brazil	P	JRN-277	317263	8984477	21S	1029	Amazonia - Santa Fé Ranch	0.0329
Brazil	P	Quebra Remo	237826	8991364	21S	233.5	Amazonia - Santa Fé Ranch	0.0329
Brazil	P	Jaburu	630010	8.99456e+06	20S	8.45	Amazonia - Santa Fé Ranch	0.0329
Brazil	P	Tabajara	590674	9.01518e+06	20S	128.8	Amazonia - Santa Fé Ranch	0.0329
Brazil	P	JRN-234b	328640	9.01749e+06	21S	107	Amazonia - Santa Fé Ranch	0.0329
Brazil	P	Cachoeira Água Preta	809890	9018670	19S	71.38	Amazonia - Santa Fé Ranch	0.0329
Brazil	P	Cachoeira do Meio	811344	9.02162e+06	19S	3.73	Amazonia - Santa Fé Ranch	0.0329
Brazil	P	Cachoeira Fortaleza	813582	9.02226e+06	19S	0.69	Amazonia - Santa Fé Ranch	0.0329
Brazil	P	Cachoeira Caracol	810242	9.02555e+06	19S	62.36	Amazonia - Santa Fé Ranch	0.0329
Brazil	P	Cachoeira São José	813738	9.02586e+06	19S	2.93	Amazonia - Santa Fé Ranch	0.0329
Brazil	P	Inferninho	724646	9.06853e+06	20S	204.52	Amazonia - Santa Fé Ranch	0.0329
Brazil	P	JRN-117a (São Simão Alto)	354242	9.09048e+06	21S	284	Amazonia - Santa Fé Ranch	0.0329
Brazil	P	Sumaúma	695972	9.54687e+06	21S	420.4	Amazonia - Santa Fé Ranch	0.0329
Brazil	P	Cachoeira Galinha	730068	9.14772e+06	20S	230.6	Amazonia - Santa Fé Ranch	0.0329
Brazil	P	Prainha	759267	9.20222e+06	20S	262.9	Amazonia - Santa Fé Ranch	0.0329
Brazil	P	J4	203636	9.21115e+06	21S	3.471	Amazonia - Santa Fé Ranch	0.0329
Brazil	P	J3	204832	9.22817e+06	21S	5.25	Amazonia - Santa Fé Ranch	0.0329
Brazil	P	Chacorão	354627	9.28109e+06	21S	616.23	Amazonia - Santa Fé Ranch	0.0329
Brazil	P	J1	191836	9284903	21S	31.18	Amazonia - Santa Fé Ranch	0.0329
Brazil	P	Jardim de Ouro	636651	9.30749e+06	21S	426.06	Amazonia - Santa Fé Ranch	0.0329
Brazil	P	Cachoeira dos Patos	637261	9.34588e+06	21S	116.5	Amazonia - Santa Fé Ranch	0.0329
Brazil	P	Jamanxim	624343	9.37573e+06	21S	74.45	Amazonia - Santa Fé Ranch	0.0329
Brazil	P	Marabá	717574	9412392	22S	1024	Amazonia - Santa Fé Ranch	0.0329
Brazil	P	Jatobá	508896	9.4256e+06	21S	646.3	Amazonia - Santa Fé Ranch	0.0329
Brazil	P	Cachoeira do Caí	558962	9.43795e+06	21S	420	Amazonia - Santa Fé Ranch	0.0329
Brazil	P	Iara	629263	9.46954e+06	21S	0.73	Amazonia - Santa Fé Ranch	0.0329
Brazil	P	Trairão	628785	9.47881e+06	21S	5.29	Amazonia - Santa Fé Ranch	0.0329
Brazil	P	São Luiz do Tapajós	584199	9.4998e+06	21S	722.25	Amazonia - Santa Fé Ranch	0.0329
Brazil	P	Jerivá	671679	9.50733e+06	21S	2.98	Amazonia - Santa Fé Ranch	0.0329
Brazil	P	Cachoeira do Ébrio	612829	9.51044e+06	21S	9.22	Amazonia - Santa Fé Ranch	0.0329
Brazil	P	Jaborandi	668164	9.51075e+06	21S	1.64	Amazonia - Santa Fé Ranch	0.0329
Brazil	P	Braço Leste	717719	9.51116e+06	21S	2.6	Amazonia - Santa Fé Ranch	0.0329
Brazil	P	Cachoeira do Codó	605373	9.51166e+06	21S	2.87	Amazonia - Santa Fé Ranch	0.0329
Brazil	P	Candeia	665008	9.5147e+06	21S	2.31	Amazonia - Santa Fé Ranch	0.0329
Brazil	P	Manacá	718832	9.51463e+06	21S	0.76	Amazonia - Santa Fé Ranch	0.0329
Brazil	P	Aruanã	721093	9.51834e+06	21S	1.04	Amazonia - Santa Fé Ranch	0.0329
Brazil	P	Sapopema	678480	9.51961e+06	21S	1.71	Amazonia - Santa Fé Ranch	0.0329
Brazil	P	Guapuruvú	694323	9.53045e+06	21S	2.93	Amazonia - Santa Fé Ranch	0.0329
Brazil	P	Alcobaça	720015	9.5306e+06	21S	10	Amazonia - Santa Fé Ranch	0.0329
Brazil	P	Mangaratiba	719316	9.53478e+06	21S	3.79	Amazonia - Santa Fé Ranch	0.0329
Brazil	P	Ipiranga	699855	9.53544e+06	21S	2.12	Amazonia - Santa Fé Ranch	0.0329
Brazil	P	Águas Lindas	675378	9.53638e+06	21S	1.74	Amazonia - Santa Fé Ranch	0.0329
Brazil	P	Girassol	697391	9.53717e+06	21S	0.71	Amazonia - Santa Fé Ranch	0.0329
Brazil	P	Água Boa	718738	9.53816e+06	21S	1.27	Amazonia - Santa Fé Ranch	0.0329
Brazil	P	Pitombeira	675531	9.54038e+06	21S	0.76	Amazonia - Santa Fé Ranch	0.0329
Brazil	P	Joaçaba	694297	9.54279e+06	21S	2.98	Amazonia - Santa Fé Ranch	0.0329
Brazil	P	Jurubeba	803509	9.54191e+06	19S	2.65	Amazonia - Santa Fé Ranch	0.0329
Brazil	P	Carnaúba	721252	9.54421e+06	21S	3.43	Amazonia - Santa Fé Ranch	0.0329
Brazil	P	Mangabeira	688652	9.5464e+06	21S	2.96	Amazonia - Santa Fé Ranch	0.0329
Brazil	P	Itacaré	686377	9.54597e+06	21S	5.51	Amazonia - Santa Fé Ranch	0.0329
Brazil	P	Sumaúma	809110	9.12436e+06	20S	11.96	Amazonia - Santa Fé Ranch	0.0329
Brazil	P	Minaçú	694821	9.5463e+06	21S	1.82	Amazonia - Santa Fé Ranch	0.0329
Brazil	P	Castanheira	717160	9.54846e+06	21S	3.14	Amazonia - Santa Fé Ranch	0.0329
Brazil	P	Mutamba	716452	9.5492e+06	21S	2.83	Amazonia - Santa Fé Ranch	0.0329
Brazil	P	Sibipiruna	729478	9.55196e+06	21S	6.38	Amazonia - Santa Fé Ranch	0.0329
Brazil	P	Jaboticabal	735962	9.56575e+06	21S	3.21	Amazonia - Santa Fé Ranch	0.0329
Brazil	P	Tinga	739450	9.57485e+06	21S	2.83	Amazonia - Santa Fé Ranch	0.0329
Brazil	P	Pancada Grande	790518	9.82979e+06	21S	10.21	Amazonia - Santa Fé Ranch	0.0329
Brazil	P	Mocotó	784462	9.83561e+06	21S	26.17	Amazonia - Santa Fé Ranch	0.0329
Brazil	P	Berimbau	702779	9.85277e+06	21S	16.02	Amazonia - Santa Fé Ranch	0.0329
Brazil	P	Jutuarama	778789	9.85273e+06	21S	5.09	Amazonia - Santa Fé Ranch	0.0329
Brazil	P	Frieira	712313	9.86898e+06	21S	2.18	Amazonia - Santa Fé Ranch	0.0329
Brazil	P	Precipício	714852	9.87346e+06	21S	0.97	Amazonia - Santa Fé Ranch	0.0329
Brazil	P	A41PA008	259491	9884644	22S	185.82	Amazonia - Santa Fé Ranch	0.0329
Brazil	P	Sororoca	730826	9886469	21S	5.26	Amazonia - Santa Fé Ranch	0.0329
Brazil	P	40 Ilhas	212414	9.90162e+06	21S	1	Amazonia - Santa Fé Ranch	0.0329
Brazil	P	A38PA100	236792	9.92665e+06	22S	349.37	Amazonia - Santa Fé Ranch	0.0329
Brazil	P	Açaipé B	314153	9.93875e+06	22S	265.76	Amazonia - Santa Fé Ranch	0.0329
Brazil	P	A17PA118 (AHE Bacuri)	191176	9.97726e+06	22S	31.25	Amazonia - Santa Fé Ranch	0.0329
Brazil	P	São Gabriel da Cachoeira	735640	9987207	19S	26	Amazonia - Santa Fé Ranch	0.0329
Brazil	P	Carecuru	281828	9.99081e+06	22S	183.81	Amazonia - Santa Fé Ranch	0.0329
Brazil	P	A26PA184 (AHE Miriti)	182366	9.99258e+06	22S	37.05	Amazonia - Santa Fé Ranch	0.0329
Brazil	P	A29PA208 (Touré)	182979	2515.2	22N	22.23	Amazonia - Santa Fé Ranch	0.0329
Brazil	P	A34PA250 (AHE Samuã)	185850	11276.2	22N	51.89	Amazonia - Santa Fé Ranch	0.0329
Brazil	P	Urucupatá	259807	57921	22N	12.93	Amazonia - Santa Fé Ranch	0.0329
Brazil	P	Água Branca	385963	105670	22N	-	Amazonia - Santa Fé Ranch	0.0329
Brazil	P	Bambu I	421449	108438	22N	-	Amazonia - Santa Fé Ranch	0.0329
Brazil	P	Porto da Serra I	397085	120494	22N	-	Amazonia - Santa Fé Ranch	0.0329
Brazil	P	Cachoeira Duas Irmãs	505686	151948	22N	18.305	Amazonia - Santa Fé Ranch	0.0329
Brazil	P	Cachoeira Grande	512682	157506	22N	7.167	Amazonia - Santa Fé Ranch	0.0329
Brazil	P	Champion	500222	165685	22N	1.821	Amazonia - Santa Fé Ranch	0.0329
Brazil	P	Bem Querer J1A	718248	207809	20N	559.08	Amazonia - Santa Fé Ranch	0.0329
Brazil	P	Coronel Eduardo Arlindo Correia	509340	238083	20N	7.778	Amazonia - Santa Fé Ranch	0.0329
Brazil	P	Carnot	470349	246854	22N	3.632	Amazonia - Santa Fé Ranch	0.0329
Brazil	P	Paredão	465643	252345	22N	1.367	Amazonia - Santa Fé Ranch	0.0329
Brazil	P	Trapiche	499889	266932	22N	10.788	Amazonia - Santa Fé Ranch	0.0329
Brazil	P	Franconim	427741	281872	22N	0.538	Amazonia - Santa Fé Ranch	0.0329
Brazil	P	Tracuá	433306	294765	22N	5.076	Amazonia - Santa Fé Ranch	0.0329
Brazil	P	Cachoeira Grande	438756	302648	22N	3.424	Amazonia - Santa Fé Ranch	0.0329
Brazil	P	Fé Esperança	665423	320096	20N	25.23	Amazonia - Santa Fé Ranch	0.0329
Brazil	P	Paredão M1	648501	320136	20N	23.6	Amazonia - Santa Fé Ranch	0.0329
Brazil	P	Paredão A	656863	325152	20N	16.74	Amazonia - Santa Fé Ranch	0.0329
Brazil	P	Varador	466664	339005	22N	17.921	Amazonia - Santa Fé Ranch	0.0329
Brazil	P	Ananai	456625	9.9268e+06	21S	-	Amazonia - Santa Fé Ranch	0.0329
Brazil	P	Armazem	591110	9.94021e+06	21S	-	Amazonia - Santa Fé Ranch	0.0329
Brazil	P	Babaquara/Altamira	348489	9.60557e+06	22S	-	Amazonia - Santa Fé Ranch	0.0329
Brazil	P	Bacurau	796406	490140	20N	-	Amazonia - Santa Fé Ranch	0.0329
Brazil	P	Bela Vista	415526	9.63239e+06	22S	-	Amazonia - Santa Fé Ranch	0.0329
Brazil	P	BUR-077	329988	8.5412e+06	21S	-	Amazonia - Santa Fé Ranch	0.0329
Brazil	P	Cachoeira Porteira I and II	494029	9.8798e+06	21S	-	Amazonia - Santa Fé Ranch	0.0329
Brazil	P	Cachoeira Santo Antônio	242904	9.07055e+06	19S	-	Amazonia - Santa Fé Ranch	0.0329
Brazil	P	Cachoeira Santo Antônio	216464	9.60197e+06	20S	93.72	Amazonia - Santa Fé Ranch	0.0329
Brazil	P	Candeias 7	421434	8956274	20S	-	Amazonia - Santa Fé Ranch	0.0329
Brazil	P	Candeias 8	413993	8.9752e+06	20S	-	Amazonia - Santa Fé Ranch	0.0329
Brazil	P	Carapana	606320	9.88192e+06	21S	-	Amazonia - Santa Fé Ranch	0.0329
Brazil	P	Foz do Aru	782380	9.64843e+06	21S	-	Amazonia - Santa Fé Ranch	0.0329
Brazil	P	Fumaca	222750	9.88712e+06	21S	-	Amazonia - Santa Fé Ranch	0.0329
Brazil	P	Gavião	780574	516877	20N	-	Amazonia - Santa Fé Ranch	0.0329
Brazil	P	Iriri	761403	9.47498e+06	21S	-	Amazonia - Santa Fé Ranch	0.0329
Brazil	P	Itacaiunas 1	557023	9.34993e+06	22S	-	Amazonia - Santa Fé Ranch	0.0329
Brazil	P	Itacaiunas 2	666152	9.38412e+06	22S	-	Amazonia - Santa Fé Ranch	0.0329
Brazil	P	Jiparana	618911	8.9195e+06	20S	-	Amazonia - Santa Fé Ranch	0.0329
Brazil	P	Juara	476618	8.78629e+06	21S	-	Amazonia - Santa Fé Ranch	0.0329
Brazil	P	Maniva	522219	9.95531e+06	21S	-	Amazonia - Santa Fé Ranch	0.0329
Brazil	P	Mel	583562	9.92007e+06	21S	-	Amazonia - Santa Fé Ranch	0.0329
Brazil	P	Onca	331640	9.8212e+06	21S	-	Amazonia - Santa Fé Ranch	0.0329
Brazil	P	Paciencia	614193	38881.8	21N	-	Amazonia - Santa Fé Ranch	0.0329
Brazil	P	Pombal	326949	9328562	22S	-	Amazonia - Santa Fé Ranch	0.0329
Brazil	P	Ponta da Ilha	519785	55793.9	21N	-	Amazonia - Santa Fé Ranch	0.0329
Brazil	P	Santo Antonio 2	774487	466873	20N	-	Amazonia - Santa Fé Ranch	0.0329
Brazil	P	Sao Felix	388069	9.24305e+06	22S	-	Amazonia - Santa Fé Ranch	0.0329
Brazil	P	Senador Manoel Valente Flexa	349627	9.88209e+06	22S	-	Amazonia - Santa Fé Ranch	0.0329
Brazil	P	Tiporem	770599	474657	20N	-	Amazonia - Santa Fé Ranch	0.0329
Brazil	P	Travessão	285038	8.54477e+06	21S	-	Amazonia - Santa Fé Ranch	0.0329
Brazil	P	Treze Quedas	507931	9.99803e+06	21S	-	Amazonia - Santa Fé Ranch	0.0329
Brazil	P	Turuna	501871	9.99634e+06	21S	-	Amazonia - Santa Fé Ranch	0.0329
Brazil	P	Carona	381776	9.97641e+06	21S	-	Amazonia - Santa Fé Ranch	0.0329
Brazil	P	Brasnorte	361400	8.57009e+06	21S	4.32	Amazonia - Santa Fé Ranch	0.0329
Brazil	P	Manoel Jose	515927	9.97602e+06	21S	-	Amazonia - Santa Fé Ranch	0.0329
Colombia	E	Alto Anchincaya	292639	390749	18N	1.73	Magdalena river	0.0488
Colombia	E	Calima	314939	431257	18N	26.77	Magdalena river	0.0488
Colombia	E	Punchiná	517634	687018	18N	3.74	Magdalena river	0.0488
Colombia	E	Porce III	484700	767030	18N	5.14	Magdalena river	0.0488
Colombia	E	Urrá	367752	884491	18N	62.83	Magdalena river	0.0488
Colombia	E	Betania	449980	296597	18N	60.13	Orinoco River	0.0277
Colombia	P	Andaqui	320697	114997	18N	-	Orinoco River	0.0277
Costa Rica	E	Corobici	710600	1.15798e+06	16N	0.66	Sector San Cristobal	0.0576
Costa Rica	E	Arenal	718437	1.15852e+06	16N	85.6	Sector San Cristobal	0.0576
Costa Rica	E	Rio Macho/ El Llano	188261	1.08173e+06	17N	2.05	Corcovado	0.0698
Ecuador	E	Coca_Codo_Sinclair	201196	9.97926e+06	18S	3	Yasuní ITT	0.022
Ecuador	E	Azúcar	597837	9.75324e+06	17S	4.71	Yasuní ITT	0.022
Ecuador	E	San Vicente	552579	9.77824e+06	17S	2.34	Yasuní ITT	0.022
Ecuador	P	Due	223183	4436.5	18N	-	Yasuní ITT	0.022
Ecuador	P	Quijos-Baeza (or only Baeza)	176517	9.94919e+06	18S	-	Yasuní ITT	0.022
Ecuador	P	Jatunyacu	171562	9.87997e+06	18S	-	Yasuní ITT	0.022
Ecuador	P	Misahualli_2	185573	9.91114e+06	18S	-	Yasuní ITT	0.022
Ecuador	P	Verdeyacu_Chico	166305	9.89016e+06	18S	-	Yasuní ITT	0.022
Ecuador	P	La_Barquilla	222519	35923.3	18N	-	Yasuní ITT	0.022
Ecuador	P	Llanganates	181981	9.88898e+06	18S	-	Yasuní ITT	0.022
Ecuador	P	Topo	812381	9.844e+06	17S	-	Yasuní ITT	0.022
Ecuador	P	Catachi	829653	9.88095e+06	17S	-	Yasuní ITT	0.022
Ecuador	P	Mayaicu	766042	9.5595e+06	17S	-	Yasuní ITT	0.022
Ecuador	P	Zamora San Juan Bosco	782664	9.64282e+06	17S	-	Yasuní ITT	0.022
Ecuador	P	Gualaquiza	785178	9.6479e+06	17S	-	Yasuní ITT	0.022
Ecuador	P	Zamora Salto 1	786742	9.65052e+06	17S	-	Yasuní ITT	0.022
Ecuador	P	San Miguel	789452	9.65377e+06	17S	-	Yasuní ITT	0.022
Ecuador	P	Zamora Salto 2	792551	9.6608e+06	17S	-	Yasuní ITT	0.022
Ecuador	P	Zamora Salto 3	799254	9.66328e+06	17S	-	Yasuní ITT	0.022
Ecuador	P	San Antonio	799209	9.66343e+06	17S	-	Yasuní ITT	0.022
Ecuador	P	Naiza	805228	9.6769e+06	17S	-	Yasuní ITT	0.022
Ecuador	P	Santa_Cruz	778973	9592818	17S	-	Yasuní ITT	0.022
Guatemala	E	Pueblo Viejo	769424	1.6909e+06	15N	5.4	Country values provided by Jedrzejewski et al. 2018	0.0235
Guatemala	E	Chixoy	769462	1.69098e+06	15N	6.93	Country values provided by Jedrzejewski et al. 2018	0.0235
French Guiana	E	Sinnamary	275301	546020	22N	41.5	Counami Forest	0.033
Guyana	E	East Demerara Water Conservancy	387558	722238	21N	336	Charabaru Concession	0.064
Guyana	E	Boeraserie Conservancy	337872	748126	21N	259	Charabaru Concession	0.064
Guyana	E	Tapakuma Conservancy	314188	802394	21N	140	Charabaru Concession	0.064
Guyana	E	Abary Dam At Copeman	411489	679852	21N	808	Charabaru Concession	0.064
Panama	E	Fortuna	362777	966927	17N	9.5	Darién for 2005 and 2006 (only this region available)	0.0718
Panama	E	Gatun	617834	1.02414e+06	17N	431	Darién for 2005 and 2006 (only this region available)	0.0718
Panama	E	Madden	654270	1.01925e+06	17N	49.7	Darién for 2005 and 2006 (only this region available)	0.0718
Panama	E	Bayano	733305	1.01531e+06	17N	350	Darién for 2005 and 2006 (only this region available)	0.0718
Venezuela	E	Los Tres Ríos - El Diluvio	780668	1.17134e+06	18N	7.52	Hato Piñero for 2013 and 2014 (only this region available)	0.0718
Venezuela	E	Ing. Ernesto Tejera - Las Majaguas	496550	1.06572e+06	19N	38.8151	Hato Piñero for 2013 and 2014 (only this region available)	0.0718
Venezuela	E	Ing. José Ignacio Ruiz Matera - Guanapito	784250	1098242	19N	3.1839	Hato Piñero for 2013 and 2014 (only this region available)	0.0718
Venezuela	E	Ing. Ernesto León David - Camatagua	720232	1.08596e+06	19N	76.4835	Hato Piñero for 2013 and 2014 (only this region available)	0.0718
Venezuela	E	Durute	520761	1.12255e+06	19N	235.07	Hato Piñero for 2013 and 2014 (only this region available)	0.0718
Venezuela	E	Ing. Francisco C. Amelinck - Cumaripa	520996	1.12003e+06	19N	8.5075	Hato Piñero for 2013 and 2014 (only this region available)	0.0718
Venezuela	E	Ing. Víctor Martín Elvira - Onia	204106	949658	19N	5.2643	Hato Piñero for 2013 and 2014 (only this region available)	0.0718
Venezuela	E	Ing. Francisco Mancilla - Tiznados	652452	1.05497e+06	19N	74.28	Hato Piñero for 2013 and 2014 (only this region available)	0.0718
Venezuela	E	Manuel Palacio Fajardo - Masparro	377300	978956	19N	36.9087	Hato Piñero for 2013 and 2014 (only this region available)	0.0718
Venezuela	E	Ing. José Ortega Martínez - Boconó	395785	997361	19N	124.655	Hato Piñero for 2013 and 2014 (only this region available)	0.0718
Venezuela	E	Vilchez	660506	1.06123e+06	19N	1.43	Hato Piñero for 2013 and 2014 (only this region available)	0.0718
Venezuela	E	Ing. Pedro Pablo Azpurua - Taguaza	778831	1.12367e+06	19N	5.8	Hato Piñero for 2013 and 2014 (only this region available)	0.0718
Venezuela	E	El Guapo	227414	860172	19N	6	Hato Piñero for 2013 and 2014 (only this region available)	0.0718
Venezuela	E	Guacamayal	204459	1.10157e+06	20N	6.8	Hato Piñero for 2013 and 2014 (only this region available)	0.0718
Venezuela	E	Ing. Armando Michelangelli - Turimiquire	359281	1.12427e+06	20N	15	Hato Piñero for 2013 and 2014 (only this region available)	0.0718
Venezuela	P	Yacambú - Quibor	444282	1.07086e+06	19N	-	Hato Piñero for 2013 and 2014 (only this region available)	0.0718
Venezuela	E	Borde Seco Y La Vueltosa	227414	860172	19N	118	Hato Piñero for 2013 and 2014 (only this region available)	0.0718
Venezuela	E	Las Cuevas	227419	860181	19N	27.4	Hato Piñero for 2013 and 2014 (only this region available)	0.0718
Venezuela	P	Cuira	796006	1.1227e+06	19N	-	Hato Piñero for 2013 and 2014 (only this region available)	0.0718
Paraguay	P	Itaipu	742540	7.18768e+06	21S	-	Mbaracayú	0.0129
Mexico	E	Unknown	286005	2.74693e+06	13N	30.2	Marismas Nacionais Sector Norte	0.025
Mexico	E	Ing. Aurelio Benassini Visca no	327674	2.66875e+06	13N	25.07	Marismas Nacionais Sector Norte	0.025
Mexico	E	José López Portillo	316907	2.71866e+06	13N	61.09	Marismas Nacionais Sector Norte	0.025
Mexico	E	Ing Juan Guerrero Alcocer	291756	2.73928e+06	13N	2.41	Marismas Nacionais Sector Norte	0.025
Mexico	E	Adolfo López Mateos	259180	2.77821e+06	13N	85.73	Marismas Nacionais Sector Norte	0.025
Mexico	E	Solidaridad	520295	2415086	13N	93.94	Marismas Nacionais Sector Sul	0.059
Mexico	E	Gustavo Díaz Ordaz	208260	2.86292e+06	13N	45.07	Sonora	0.00805
Mexico	E	Ing. Guillermo Blake Aguilar	767354	2889847	12N	6.79	Sonora	0.00805
Mexico	E	Luis Donaldo Colosio	761549	2971871	12N	44.19	Sonora	0.00805
Mexico	E	Adolfo Ruiz Cortines	687458	3012840	12N	52.58	Sonora	0.00805
Mexico	E	General Vicente Guerrero Consumador de la Independencia Nacional	533982	2.64973e+06	14N	401.42	Tamalupias	0.059
Mexico	E	La Patria es Primero	548667	2650514	14N	0.75	Tamalupias	0.059
Mexico	E	Cajón de Peña	486443	2.21114e+06	13N	28.94	Chamela	0.0538
Mexico	E	Revolución Mexicana	482361	1.86011e+06	14N	7.45	Chamela	0.0538
Mexico	E	José María Morelos	798551	1.99772e+06	13N	19.23	Chamela	0.0538
Mexico	E	Infiernillo	194112	2023034	14N	289.07	Chamela	0.0538
Mexico	E	Netzahualcóyotl	436407	1.89946e+06	15N	285.1	Montes Azuis	0.0326667
Mexico	E	Angel Albino Corzo	451259	1.92895e+06	15N	20.2	Montes Azuis	0.0326667
Peru	P	Sandia_Ina_30_Ina_40	467700	8.45494e+06	19S	-	Malinowsky	0.088
Peru	P	Ina_65_88_90	386273	8.49537e+06	19S	-	Malinowsky	0.088
Peru	P	San_Gaban_2	343606	8.49161e+06	19S	-	CM2 + Los amigos	0.0925
Peru	P	San_Gaban_3	346060	8.50647e+06	19S	-	CM2 + Los amigos	0.0925
Peru	P	Rio_Queros	260508	8.53075e+06	19S	-	CM2 + Los amigos	0.0925
Peru	P	Rio_Araza	334784	8.53921e+06	19S	-	CM2 + Los amigos	0.0925
Peru	P	Inambari	349579	8544202	19S	-	CM2 + Los amigos	0.0925
Peru	E	Limon	684599	9.34726e+06	17S	1.36	Country values provided by Jedrzejewski et al. 2018	0.03
Peru	P	Huallaga	398391	8.91704e+06	18S	-	Country values provided by Jedrzejewski et al. 2018	0.03
Peru	P	Lorena	789096	9.42752e+06	17S	-	Country values provided by Jedrzejewski et al. 2018	0.03
Peru	P	Retamal	779346	8.53737e+06	18S	-	Country values provided by Jedrzejewski et al. 2018	0.03
Peru	P	Machupicchu	767570	8.54178e+06	18S	-	Country values provided by Jedrzejewski et al. 2018	0.03
Peru	P	Santa Teresa	757690	8.55395e+06	18S	-	Country values provided by Jedrzejewski et al. 2018	0.03
Peru	P	Ayna	618949	8.59377e+06	18S	-	Country values provided by Jedrzejewski et al. 2018	0.03
Peru	P	Illapani	728813	8.60317e+06	18S	-	Country values provided by Jedrzejewski et al. 2018	0.03
Peru	P	Mainique (05 CCHH) (Urubamba)	731542	8.63706e+06	18S	-	Country values provided by Jedrzejewski et al. 2018	0.03
Peru	P	Vizcatán	588358	8.63918e+06	18S	-	Country values provided by Jedrzejewski et al. 2018	0.03
Peru	P	Cuquipampa	574126	8.64785e+06	18S	-	Country values provided by Jedrzejewski et al. 2018	0.03
Peru	P	Sumabeni	600898	8.65511e+06	18S	-	Country values provided by Jedrzejewski et al. 2018	0.03
Peru	P	Man 270	535584	8.66982e+06	18S	-	Country values provided by Jedrzejewski et al. 2018	0.03
Peru	P	Paquitzapango	602316	8.72691e+06	18S	-	Country values provided by Jedrzejewski et al. 2018	0.03
Peru	P	Chimay (2007)	466474	8.7507e+06	18S	-	Country values provided by Jedrzejewski et al. 2018	0.03
Peru	P	TAM40	645039	8755281	18S	-	Country values provided by Jedrzejewski et al. 2018	0.03
Peru	P	Monobamba	463006	8.76146e+06	18S	-	Country values provided by Jedrzejewski et al. 2018	0.03
Peru	P	Yanango	449807	8.76356e+06	18S	-	Country values provided by Jedrzejewski et al. 2018	0.03
Peru	P	Tambo-Puerto Prado	583999	8.76598e+06	18S	-	Country values provided by Jedrzejewski et al. 2018	0.03
Peru	P	La virgen (2010)	454644	8.76733e+06	18S	-	Country values provided by Jedrzejewski et al. 2018	0.03
Peru	P	Tambo 60	635619	8806819	18S	-	Country values provided by Jedrzejewski et al. 2018	0.03
Peru	P	Yuncan	430511	8.81515e+06	18S	-	Country values provided by Jedrzejewski et al. 2018	0.03
Peru	P	El caño	470896	8815379	18S	-	Country values provided by Jedrzejewski et al. 2018	0.03
Peru	P	Chaglla (2009)	404286	8.938e+06	18S	-	Country values provided by Jedrzejewski et al. 2018	0.03
Peru	P	Belo Horizonte	377771	8.98179e+06	18S	-	Country values provided by Jedrzejewski et al. 2018	0.03
Peru	P	San Pablo	222728	9.08479e+06	18S	-	Country values provided by Jedrzejewski et al. 2018	0.03
Peru	P	Pias	215853	9.12582e+06	18S	-	Country values provided by Jedrzejewski et al. 2018	0.03
Peru	P	Pias II	210444	9.12898e+06	18S	-	Country values provided by Jedrzejewski et al. 2018	0.03
Peru	P	Las joyas	203785	9.15828e+06	18S	-	Country values provided by Jedrzejewski et al. 2018	0.03
Peru	P	Patas 2	201719	9.16246e+06	18S	-	Country values provided by Jedrzejewski et al. 2018	0.03
Peru	P	Chusgón	192710	9.18024e+06	18S	-	Country values provided by Jedrzejewski et al. 2018	0.03
Peru	P	Pauya-Cushabatay	435325	9.19269e+06	18S	-	Country values provided by Jedrzejewski et al. 2018	0.03
Peru	P	Bolívar	176446	9.21231e+06	18S	-	Country values provided by Jedrzejewski et al. 2018	0.03
Peru	P	Tulpac - Palenque	168990	9.22843e+06	18S	-	Country values provided by Jedrzejewski et al. 2018	0.03
Peru	P	Santa Catalina	436299	9.23962e+06	18S	-	Country values provided by Jedrzejewski et al. 2018	0.03
Peru	P	Balsas	829661	9.24622e+06	17S	-	Country values provided by Jedrzejewski et al. 2018	0.03
Peru	P	Santa Rosa	829100	9.25763e+06	17S	-	Country values provided by Jedrzejewski et al. 2018	0.03
Peru	P	Pongo de Aguirre	399591	9.2807e+06	18S	-	Country values provided by Jedrzejewski et al. 2018	0.03
Peru	P	Chadin 2	802912	9.2925e+06	17S	-	Country values provided by Jedrzejewski et al. 2018	0.03
Peru	P	Yangas	791852	9.29524e+06	17S	-	Country values provided by Jedrzejewski et al. 2018	0.03
Peru	P	Del Norte	797777	9.29579e+06	17S	-	Country values provided by Jedrzejewski et al. 2018	0.03
Peru	P	Mayo II	313745	9.31146e+06	18S	-	Country values provided by Jedrzejewski et al. 2018	0.03
Peru	P	Pión	785791	9.31529e+06	17S	-	Country values provided by Jedrzejewski et al. 2018	0.03
Peru	P	Caclic	179391	9.3153e+06	18S	-	Country values provided by Jedrzejewski et al. 2018	0.03
Peru	P	Mayo I	292730	9.32612e+06	18S	-	Country values provided by Jedrzejewski et al. 2018	0.03
Peru	P	Cumba 4	766848	9327908	17S	-	Country values provided by Jedrzejewski et al. 2018	0.03
Peru	P	Veracruz	770698	9.32824e+06	17S	-	Country values provided by Jedrzejewski et al. 2018	0.03
Peru	P	Pumayacu Cachiyacu	326941	9.35194e+06	18S	-	Country values provided by Jedrzejewski et al. 2018	0.03
Peru	P	Naranjos II	219287	9.35764e+06	18S	-	Country values provided by Jedrzejewski et al. 2018	0.03
Peru	P	La Pelota	739379	9.36798e+06	17S	-	Country values provided by Jedrzejewski et al. 2018	0.03
Peru	P	Las Orquideas 1	209509	9.37482e+06	18S	-	Country values provided by Jedrzejewski et al. 2018	0.03
Peru	P	El Muyo	782234	9.40167e+06	17S	-	Country values provided by Jedrzejewski et al. 2018	0.03
Peru	P	Rentema	783451	9.41163e+06	17S	-	Country values provided by Jedrzejewski et al. 2018	0.03
Peru	P	Escuprebraga	805000	9.47151e+06	17S	-	Country values provided by Jedrzejewski et al. 2018	0.03
Peru	P	Pongo de Manseriche	218540	9505209	18S	-	Country values provided by Jedrzejewski et al. 2018	0.03
Peru	P	Mazan	709553	9.61223e+06	18S	-	Country values provided by Jedrzejewski et al. 2018	0.03
Honduras	E	Puerto Cortes (Tulian I) - aproximate coordinates	402702	1.75063e+06	16N	9.14	Country values provided by Jedrzejewski et al. 2018	0.0248
Honduras	P	El Tablón - Quimistan	348675	1696732	16N	-	Country values provided by Jedrzejewski et al. 2018	0.0248
Suriname	E	Suriname	715218	9.46469e+06	21S	1560	Country values provided by Jedrzejewski et al. 2018	0.0224
Nicaragua	E	Corriente Lira	626965	1.50584e+06	16N	80	Country values provided by Jedrzejewski et al. 2018	0.0248
Nicaragua	E	Piedra Fina	802570	1346044	16N	20	Country values provided by Jedrzejewski et al. 2018	0.0248
Nicaragua	E	RAAS - Tumarín	803349	1.34344e+06	16N	20	Country values provided by Jedrzejewski et al. 2018	0.0248
Nicaragua	E	RAAN - Boboke	815036	1.54974e+06	16N	74	Country values provided by Jedrzejewski et al. 2018	0.0248
Nicaragua	E	RAAS - Pajaritos	792973	1.33382e+06	16N	17.9	Country values provided by Jedrzejewski et al. 2018	0.0248
Nicaragua	E	RAAS - Valentín	787558	1.33674e+06	16N	52	Country values provided by Jedrzejewski et al. 2018	0.0248
Nicaragua	E	RAAS - Copalar Bajo	808940	1.32357e+06	16N	330	Country values provided by Jedrzejewski et al. 2018	0.0248
Nicaragua	P	RAAN - Salto Ye-Ye	178374	1.54688e+06	17N	-	Country values provided by Jedrzejewski et al. 2018	0.0248
Nicaragua	P	RAAN - El Ayote	823287	1.55486e+06	16N	-	Country values provided by Jedrzejewski et al. 2018	0.0248
Nicaragua	P	RAAN - Aguas Claras	808793	1.55026e+06	16N	-	Country values provided by Jedrzejewski et al. 2018	0.0248
Nicaragua	P	RAAN - El Murcielago	182720	1.56187e+06	17N	-	Country values provided by Jedrzejewski et al. 2018	0.0248
Nicaragua	P	RAAN - Wapanona 1	190844	1.54643e+06	17N	-	Country values provided by Jedrzejewski et al. 2018	0.0248
Nicaragua	P	RAAN - Banasuma	808645	1.53786e+06	16N	-	Country values provided by Jedrzejewski et al. 2018	0.0248
Nicaragua	P	RAAS - Consuelo	783101	1.33343e+06	16N	-	Country values provided by Jedrzejewski et al. 2018	0.0248
Nicaragua	P	RAAS - La Estrella	801965	1.33243e+06	16N	-	Country values provided by Jedrzejewski et al. 2018	0.0248
