# Supplementary material for: Impacts of hydropower on the habitat of jaguars and tigers
Source: Commun Biol. 2021 Dec 9;4:1358. doi: 10.1038/s42003-021-02878-5 (PMC8660786; doi:10.1038/s42003-021-02878-5)
Supplement: Supplementary file 5 — Supplementary Data 2 [file 42003_2021_2878_MOESM5_ESM.xlsx]

## Sheet: Sheet1
			Dam geographic coordinates
Country	Dam status	Dam name	North	East	Zone	Reservoir area (km2)	Tiger status	Location	Estimated tiger density (ind./km2)	Source
Myanmar	P	Tamanthi	732594	2.8069e+06	46N	NA	R	NA	NA	NA
Thailand	E	Chulabhorn	782848	1.83012e+06	47N	31	R	Kaeng Krachan/ Kuiburi	0.008	WCS Thailand, unpubl data
Thailand	E	Lam Plai Mat	223358	1.58296e+06	48N	1.04	R	Kaeng Krachan/ Kuiburi	0.008	WCS Thailand, unpubl data
Thailand	E	Lam Sae	205631	1.5961e+06	48N	2.95	R	Kaeng Krachan/ Kuiburi	0.008	WCS Thailand, unpubl data
Thailand	E	Kaeng Krachan	569005	1.42751e+06	47N	4.65	R	Kaeng Krachan/ Kuiburi	0.008	WCS Thailand, unpubl data
Thailand	E	Srinagarind	513830	1.59295e+06	47N	419	R	Huai Kha Khaeng and Thung Yai Naresuan	0.024	WCS Thailand, unpubl data
Thailand	E	Bang Lang	751833	680687	47N	5.09	R	Kaeng Krachan/ Kuiburi	0.008	WCS Thailand, unpubl data
Thailand	E	Tha Tung Na	525471	1.57352e+06	47N	3.2	R	Huai Kha Khaeng and Thung Yai Naresuan	0.024	WCS Thailand, unpubl data
Thailand	E	Mae Teeb	463385	1.97494e+06	47N	37.5	R	Kaeng Krachan/ Kuiburi	0.008	WCS Thailand, unpubl data
Thailand	E	Khlong Thadan	750714	1.5832e+06	47N	0.494	R	Kaeng Krachan/ Kuiburi	0.008	WCS Thailand, unpubl data
Thailand	P	Mae Wong Dam	535054	1.75978e+06	47N	NA	R	NA	NA	NA
Thailand	E	Upper Mun	194849	1609033	48N	1.275	R	Kaeng Krachan/ Kuiburi	0.008	WCS Thailand, unpubl data
Malaysia	E	Chenderoh	719337	548692	47N	11.68	R	Belum-Temenggor Forest	0.018	Rayan DM, Wan Mohamed S (2009) The importance of selectively logged forests for tiger Panthera tigris conservation; a population density estimate in peninsular Malaysia. Oryx 43: 48-51.
Malaysia	E	Labong	351896	285866	48N	6.05	R	Endau Rompin (Johor and Pahang)	0.007	WCS Malaysia, unpubl data
Malaysia	E	Klang Gates	805639	358016	47N	2.49	R	Endau Rompin (Johor and Pahang)	0.007	WCS Malaysia, unpubl data
Malaysia	E	Pedu	695274	690272	47N	51	R	Belum-Temenggor Forest	0.018	Rayan DM, Wan Mohamed S (2009) The importance of selectively logged forests for tiger Panthera tigris conservation; a population density estimate in peninsular Malaysia. Oryx 43: 48-51.
Malaysia	E	Temenggor	754991	598103	47N	185	R	Belum-Temenggor Forest	0.018	Rayan DM, Wan Mohamed S (2009) The importance of selectively logged forests for tiger Panthera tigris conservation; a population density estimate in peninsular Malaysia. Oryx 43: 48-51.
Malaysia	E	Kenering	732557	576850	47N	18	R	Belum-Temenggor Forest	0.018	Rayan DM, Wan Mohamed S (2009) The importance of selectively logged forests for tiger Panthera tigris conservation; a population density estimate in peninsular Malaysia. Oryx 43: 48-51.
Malaysia	E	Bersia	744793	600610	47N	5.3	R	Belum-Temenggor Forest	0.018	Rayan DM, Wan Mohamed S (2009) The importance of selectively logged forests for tiger Panthera tigris conservation; a population density estimate in peninsular Malaysia. Oryx 43: 48-51.
Malaysia	E	Sultan Mahmud	268238	555643	48N	370	R	Taman Negara National Park	0.017	Kawanishi K, Sunquist ME (2004) Conservation status of tigers in a primary rainforest of Peninsular Malaysia. Biol Cons 120: 329-344.
Malaysia	E	Anak Endau	326137	290064	48N	7.2	R	Endau Rompin (Johor and Pahang)	0.007	WCS Malaysia, unpubl data
Malaysia	E	Batu	798610	362025	47N	2.5	R	Endau Rompin (Johor and Pahang)	0.007	WCS Malaysia, unpubl data
Malaysia	E	Pergau	797267	621516	47N	4.18	R	Belum-Temenggor Forest	0.018	Rayan DM, Wan Mohamed S (2009) The importance of selectively logged forests for tiger Panthera tigris conservation; a population density estimate in peninsular Malaysia. Oryx 43: 48-51.
Malaysia	E	Perting	821468	387787	47N	1.05	R	Endau Rompin (Johor and Pahang)	0.007	WCS Malaysia, unpubl data
Malaysia	E	Beris	693443	647112	47N	16.1	R	Belum-Temenggor Forest	0.018	Rayan DM, Wan Mohamed S (2009) The importance of selectively logged forests for tiger Panthera tigris conservation; a population density estimate in peninsular Malaysia. Oryx 43: 48-51.
Malaysia	E	Pontian	325461	303304	48N	20	R	Endau Rompin (Johor and Pahang)	0.007	WCS Malaysia, unpubl data
Indonesia	P	Rukoh	557930	832236	46N	NA	R	NA	NA	NA
Indonesia	P	Langsa	381972	493015	47N	NA	R	NA	NA	NA
Indonesia	P	Lubuk	753156	9.83288e+06	47S	NA	R	NA	NA	NA
Bhutan	P	Basochu I	781908	3.03027e+06	45N	NA	R	NA	NA	NA
Bhutan	P	Mangdechhu/Kholongchu/Nikachhu	255273	3.01813e+06	46N	NA	R	NA	NA	NA
Bhutan	P	Punatsangchu I	202274	2989976	46N	NA	R	NA	NA	NA
Bhutan	P	Bunakha	749970	3.00453e+06	45N	NA	R	NA	NA	NA
Bhutan	P	Amochhu - I	247977	3039566	46N	NA	R	NA	NA	NA
Bhutan	P	Chamkharchhu-I	297246	3.04276e+06	46N	NA	R	NA	NA	NA
Bhutan	P	Sankosh/Dangchhu II	787009	2.99383e+06	45N	NA	R	NA	NA	NA
Bhutan	P	Kuri Gongri	330633	3.01658e+06	46N	NA	R	NA	NA	NA
Bhutan	P	Dangchhu I	209760	3.03789e+06	46N	NA	R	NA	NA	NA
Bhutan	P	Manas reservoir I & II	284760	2.99682e+06	46N	NA	R	NA	NA	NA
Bhutan	P	Jhomori	352438	2.96585e+06	46N	NA	R	NA	NA	NA
Bhutan	P	Mochhu-I	794537	3.09716e+06	45N	NA	R	NA	NA	NA
Bhutan	P	Samchhu	714631	3.01752e+06	45N	NA	R	NA	NA	NA
Bhutan	P	Pachhu/Pipingchhu	745429	2.99741e+06	45N	NA	R	NA	NA	NA
Bhutan	P	Rotpashong	326457	3.05334e+06	46N	NA	R	NA	NA	NA
Bhutan	P	Shongarchuu	330633	3.01658e+06	46N	NA	R	NA	NA	NA
Bhutan	P	Nyera Amari/Gamri Integrated	375548	3.0156e+06	46N	NA	R	NA	NA	NA
Nepal	E	Gandaki	787350	3.0385e+06	44N	1.66	R	Chitwan/Parsa	0.0573	Karki JB, Jnawali SR, Shestha R, Pandey MB, Gurung G, et al. (2009) Tigers and their prey base abundance in Terai Arc landscape, Nepal. Kathmandu: Government of Nepal, Ministry of Forests and Soil Conservation, Department of National Parks and Wildlife Conservation, and Department of Forests. 12 p.
Nepal	P	Andhi Khola Storage Project	755256	3.09068e+06	44N	NA	R	NA	NA	NA
Nepal	P	Madi Khola	658193	3.12361e+06	44N	NA	R	NA	NA	NA
Nepal	P	Madi Khola	653749	3.12783e+06	44N	NA	R	NA	NA	NA
Nepal	P	Bheri-Babai Diversion Project	585659	3.13447e+06	44N	NA	R	NA	NA	NA
Nepal	P	Upper Karnali B	539033	3.2026e+06	44N	NA	R	NA	NA	NA
Nepal	P	Middle Karnali	506491	3.21168e+06	44N	NA	R	NA	NA	NA
Nepal	P	Upper Karnali St-1	504866	3.21722e+06	44N	NA	R	NA	NA	NA
Nepal	P	PADHARADOVAN (location)	350542	3.00413e+06	45N	NA	R	NA	NA	NA
India	E	Aliyar	715191	1.15928e+06	43N	3.73	R	Anamalai/Parambikulam	0.016	Jhala YV, Gopal R, Quereshi Q (2008) Status of tigers, co-predators and prey in India. New Delhi and Dehradun, India: National Tiger Conservation Authority and Wildlife Institute of India. 152 p.
India	E	Amaravathy	747731	1.1523e+06	43N	3.49	R	Anamalai/Parambikulam	0.016	Jhala YV, Gopal R, Quereshi Q (2008) Status of tigers, co-predators and prey in India. New Delhi and Dehradun, India: National Tiger Conservation Authority and Wildlife Institute of India. 152 p.
India	E	Ambilogola Tank	527904	1.56841e+06	43N	4.451	R	Nagarahole/Bandipur/Mudumulai	0.1	Karanth KU, Nichols JD, Kumar NS, Link WA, Hines JE (2004) Tigers and their prey: Predicting carnivore densities from prey abundance. Proc Natl Acad Sci U S A 101: 4854-4858.
India	E	Asolamendha	376586	2.2363e+06	44N	1.88	R	Tadoba Andhari	0.033	Karanth KU, Nichols JD, Kumar NS, Link WA, Hines JE (2004) Tigers and their prey: Predicting carnivore densities from prey abundance. Proc Natl Acad Sci U S A 101: 4854-4858.
India	E	Avalanche	676017	1.25188e+06	43N	2.83	R	Nagarahole/Bandipur/Mudumulai	0.1	Karanth KU, Nichols JD, Kumar NS, Link WA, Hines JE (2004) Tigers and their prey: Predicting carnivore densities from prey abundance. Proc Natl Acad Sci U S A 101: 4854-4858.
India	E	Baigul	365542	3.19624e+06	44N	13.94	R	Dudhwa/Kishenpur/Katernia Ghat	0.06	Jhala YV, Gopal R, Quereshi Q (2008) Status of tigers, co-predators and prey in India. New Delhi and Dehradun, India: National Tiger Conservation Authority and Wildlife Institute of India. 152 p.
India	E	Bhavanisagar	730027	1.26882e+06	43N	25.57	R	BR Temple	0.06	Lingaraja, S. S., Chowdhary, S., Bhat, R., & Gubbi, S. (2017). Evaluating a survey landscape for tiger abundance in the confluence of the Western and Eastern Ghats. Current Science, 1759-1763.
India	E	Bhimgoda	227738	3.31734e+06	44N	1	R	Cobertt	0.22	Jhala YV, Gopal R, Quereshi Q (2008) Status of tigers, co-predators and prey in India. New Delhi and Dehradun, India: National Tiger Conservation Authority and Wildlife Institute of India. 152 p.
India	E	Bodalkasa	398846	2.36187e+06	44N	6.45	R	Tadoba Andhari	0.033	Karanth KU, Nichols JD, Kumar NS, Link WA, Hines JE (2004) Tigers and their prey: Predicting carnivore densities from prey abundance. Proc Natl Acad Sci U S A 101: 4854-4858.
India	E	Bor	260886	2.31965e+06	44N	13.506	R	Pench (Maharashtra/Madhya Pradesh)	0.08	Jhala YV, Gopal R, Quereshi Q (2008) Status of tigers, co-predators and prey in India. New Delhi and Dehradun, India: National Tiger Conservation Authority and Wildlife Institute of India. 152 p.
India	E	Chakra	494629	1.52831e+06	43N	11.5	R	Nagarahole/Bandipur/Mudumulai	0.1	Karanth KU, Nichols JD, Kumar NS, Link WA, Hines JE (2004) Tigers and their prey: Predicting carnivore densities from prey abundance. Proc Natl Acad Sci U S A 101: 4854-4858.
India	E	Chargaon	310006	2.25581e+06	44N	12.9219	R	Tadoba Andhari	0.033	Karanth KU, Nichols JD, Kumar NS, Link WA, Hines JE (2004) Tigers and their prey: Predicting carnivore densities from prey abundance. Proc Natl Acad Sci U S A 101: 4854-4858.
India	E	Chhirapani	520213	2455376	44N	5.688	R	Kanha (includes Mukki, Supkhar, Phen)	0.08	Jhala YV, Gopal R, Quereshi Q (2008) Status of tigers, co-predators and prey in India. New Delhi and Dehradun, India: National Tiger Conservation Authority and Wildlife Institute of India. 152 p.
India	E	Chimoni	660014	1.15436e+06	43N	10.1	R	Anamalai/Parambikulam	0.016	Jhala YV, Gopal R, Quereshi Q (2008) Status of tigers, co-predators and prey in India. New Delhi and Dehradun, India: National Tiger Conservation Authority and Wildlife Institute of India. 152 p.
India	E	Chorkhamara	390938	2.35473e+06	44N	5.235	R	Tadoba Andhari	0.033	Karanth KU, Nichols JD, Kumar NS, Link WA, Hines JE (2004) Tigers and their prey: Predicting carnivore densities from prey abundance. Proc Natl Acad Sci U S A 101: 4854-4858.
India	E	Emrald	676457	1.25327e+06	43N	3.71	R	Nagarahole/Bandipur/Mudumulai	0.1	Karanth KU, Nichols JD, Kumar NS, Link WA, Hines JE (2004) Tigers and their prey: Predicting carnivore densities from prey abundance. Proc Natl Acad Sci U S A 101: 4854-4858.
India	E	Erai	318658	2.22574e+06	44N	58	R	Tadoba Andhari	0.033	Karanth KU, Nichols JD, Kumar NS, Link WA, Hines JE (2004) Tigers and their prey: Predicting carnivore densities from prey abundance. Proc Natl Acad Sci U S A 101: 4854-4858.
India	E	Hebbahalla	644671	1.33883e+06	43N	2.81	R	Nagarahole/Bandipur/Mudumulai	0.1	Karanth KU, Nichols JD, Kumar NS, Link WA, Hines JE (2004) Tigers and their prey: Predicting carnivore densities from prey abundance. Proc Natl Acad Sci U S A 101: 4854-4858.
India	E	Idamalayar	686850	1.13041e+06	43N	28.3	R	Anamalai/Parambikulam	0.016	Jhala YV, Gopal R, Quereshi Q (2008) Status of tigers, co-predators and prey in India. New Delhi and Dehradun, India: National Tiger Conservation Authority and Wildlife Institute of India. 152 p.
India	E	Idukki	715709	1.089e+06	43N	60	R	Anamalai/Parambikulam	0.016	Jhala YV, Gopal R, Quereshi Q (2008) Status of tigers, co-predators and prey in India. New Delhi and Dehradun, India: National Tiger Conservation Authority and Wildlife Institute of India. 152 p.
India	E	Kabini	647021	1.32363e+06	43N	60.6	R	Nagarahole/Bandipur/Mudumulai	0.1	Karanth KU, Nichols JD, Kumar NS, Link WA, Hines JE (2004) Tigers and their prey: Predicting carnivore densities from prey abundance. Proc Natl Acad Sci U S A 101: 4854-4858.
India	E	Kadra Dam	430742	1.6473e+06	43N	34.33	R	Nagarahole/Bandipur/Mudumulai	0.1	Karanth KU, Nichols JD, Kumar NS, Link WA, Hines JE (2004) Tigers and their prey: Predicting carnivore densities from prey abundance. Proc Natl Acad Sci U S A 101: 4854-4858.
India	E	Kakki	735274	1.03153e+06	43N	14.36	R	Periyar	0.023	Jhala YV, Gopal R, Quereshi Q (2008) Status of tigers, co-predators and prey in India. New Delhi and Dehradun, India: National Tiger Conservation Authority and Wildlife Institute of India. 152 p.
India	E	Kalamwadi	393664	1.80831e+06	43N	2.1	R	Nagarahole/Bandipur/Mudumulai	0.1	Karanth KU, Nichols JD, Kumar NS, Link WA, Hines JE (2004) Tigers and their prey: Predicting carnivore densities from prey abundance. Proc Natl Acad Sci U S A 101: 4854-4858.
India	E	Kallada (Parappar)	736697	943860	43N	23	R	Kalad	0.015	Jhala YV, Gopal R, Quereshi Q (2008) Status of tigers, co-predators and prey in India. New Delhi and Dehradun, India: National Tiger Conservation Authority and Wildlife Institute of India. 152 p.
India	E	Kasari	371301	1.86422e+06	43N	0.534	R	Nagarahole/Bandipur/Mudumulai	0.1	Karanth KU, Nichols JD, Kumar NS, Link WA, Hines JE (2004) Tigers and their prey: Predicting carnivore densities from prey abundance. Proc Natl Acad Sci U S A 101: 4854-4858.
India	E	Kodasalli	450108	1.64956e+06	43N	17.14	R	Nagarahole/Bandipur/Mudumulai	0.1	Karanth KU, Nichols JD, Kumar NS, Link WA, Hines JE (2004) Tigers and their prey: Predicting carnivore densities from prey abundance. Proc Natl Acad Sci U S A 101: 4854-4858.
India	E	Kolar	740552	2.54086e+06	43N	23.8	R	Melghat	0.067	Karanth KU, Nichols JD, Kumar NS, Link WA, Hines JE (2004) Tigers and their prey: Predicting carnivore densities from prey abundance. Proc Natl Acad Sci U S A 101: 4854-4858.
India	E	Koyna	367460	1924422	43N	891.78	R	Nagarahole/Bandipur/Mudumulai	0.1	Karanth KU, Nichols JD, Kumar NS, Link WA, Hines JE (2004) Tigers and their prey: Predicting carnivore densities from prey abundance. Proc Natl Acad Sci U S A 101: 4854-4858.
India	E	Kudirayar	759803	1149437	43N	0.66	R	Anamalai/Parambikulam	0.016	Jhala YV, Gopal R, Quereshi Q (2008) Status of tigers, co-predators and prey in India. New Delhi and Dehradun, India: National Tiger Conservation Authority and Wildlife Institute of India. 152 p.
India	E	Lakya	524122	1.46416e+06	43N	2.43	R	Nagarahole/Bandipur/Mudumulai	0.1	Karanth KU, Nichols JD, Kumar NS, Link WA, Hines JE (2004) Tigers and their prey: Predicting carnivore densities from prey abundance. Proc Natl Acad Sci U S A 101: 4854-4858.
India	E	Mahan	724708	2.26629e+06	43N	2.2	R	Melghat	0.067	Karanth KU, Nichols JD, Kumar NS, Link WA, Hines JE (2004) Tigers and their prey: Predicting carnivore densities from prey abundance. Proc Natl Acad Sci U S A 101: 4854-4858.
India	E	Mala	371221	2.62106e+06	44N	1.93	R	Bandhavgarh	0.12	Jhala YV, Gopal R, Quereshi Q (2008) Status of tigers, co-predators and prey in India. New Delhi and Dehradun, India: National Tiger Conservation Authority and Wildlife Institute of India. 152 p.
India	E	Malampuzha	684324	1198002	43N	22.5	R	Nagarahole/Bandipur/Mudumulai	0.1	Karanth KU, Nichols JD, Kumar NS, Link WA, Hines JE (2004) Tigers and their prey: Predicting carnivore densities from prey abundance. Proc Natl Acad Sci U S A 101: 4854-4858.
India	E	Mangalam	667821	1.16316e+06	43N	3.96	R	Anamalai/Parambikulam	0.016	Jhala YV, Gopal R, Quereshi Q (2008) Status of tigers, co-predators and prey in India. New Delhi and Dehradun, India: National Tiger Conservation Authority and Wildlife Institute of India. 152 p.
India	E	Maniyari	560587	2.4767e+06	44N	25.25	R	Kanha (includes Mukki, Supkhar, Phen)	0.08	Jhala YV, Gopal R, Quereshi Q (2008) Status of tigers, co-predators and prey in India. New Delhi and Dehradun, India: National Tiger Conservation Authority and Wildlife Institute of India. 152 p.
India	E	Manjalar	788092	1.12818e+06	43N	0.89	R	Anamalai/Parambikulam	0.016	Jhala YV, Gopal R, Quereshi Q (2008) Status of tigers, co-predators and prey in India. New Delhi and Dehradun, India: National Tiger Conservation Authority and Wildlife Institute of India. 152 p.
India	E	Matiyari	456147	2.49002e+06	44N	6.79	R	Kanha (includes Mukki, Supkhar, Phen)	0.08	Jhala YV, Gopal R, Quereshi Q (2008) Status of tigers, co-predators and prey in India. New Delhi and Dehradun, India: National Tiger Conservation Authority and Wildlife Institute of India. 152 p.
India	E	Mukurthi	670506	1.26162e+06	43N	3.56	R	Nagarahole/Bandipur/Mudumulai	0.1	Karanth KU, Nichols JD, Kumar NS, Link WA, Hines JE (2004) Tigers and their prey: Predicting carnivore densities from prey abundance. Proc Natl Acad Sci U S A 101: 4854-4858.
India	E	Nagarjuna Sagar	319867	1.83336e+06	44N	285	R	BR Temple	0.06	Lingaraja, S. S., Chowdhary, S., Bhat, R., & Gubbi, S. (2017). Evaluating a survey landscape for tiger abundance in the confluence of the Western and Eastern Ghats. Current Science, 1759-1763.
India	E	Nanak Sagar	385432	3.20249e+06	44N	23.96	R	Dudhwa/Kishenpur/Katernia Ghat	0.06	Jhala YV, Gopal R, Quereshi Q (2008) Status of tigers, co-predators and prey in India. New Delhi and Dehradun, India: National Tiger Conservation Authority and Wildlife Institute of India. 152 p.
India	E	Nugu	656994	1.32413e+06	43N	13.48	R	Nagarahole/Bandipur/Mudumulai	0.1	Karanth KU, Nichols JD, Kumar NS, Link WA, Hines JE (2004) Tigers and their prey: Predicting carnivore densities from prey abundance. Proc Natl Acad Sci U S A 101: 4854-4858.
India	E	Parambhikulam	693268	1.14817e+06	43N	19.99	R	Anamalai/Parambikulam	0.016	Jhala YV, Gopal R, Quereshi Q (2008) Status of tigers, co-predators and prey in India. New Delhi and Dehradun, India: National Tiger Conservation Authority and Wildlife Institute of India. 152 p.
India	E	Peechi	650118	1.16427e+06	43N	12.955	R	Anamalai/Parambikulam	0.016	Jhala YV, Gopal R, Quereshi Q (2008) Status of tigers, co-predators and prey in India. New Delhi and Dehradun, India: National Tiger Conservation Authority and Wildlife Institute of India. 152 p.
India	E	Periyar	735586	1.05402e+06	43N	24.72	R	Periyar	0.023	Jhala YV, Gopal R, Quereshi Q (2008) Status of tigers, co-predators and prey in India. New Delhi and Dehradun, India: National Tiger Conservation Authority and Wildlife Institute of India. 152 p.
India	E	Peruvaripallam	693413	1.15551e+06	43N	1.59	R	Anamalai/Parambikulam	0.016	Jhala YV, Gopal R, Quereshi Q (2008) Status of tigers, co-predators and prey in India. New Delhi and Dehradun, India: National Tiger Conservation Authority and Wildlife Institute of India. 152 p.
India	E	Porthimund	671628	1.25767e+06	43N	2.91	R	Nagarahole/Bandipur/Mudumulai	0.1	Karanth KU, Nichols JD, Kumar NS, Link WA, Hines JE (2004) Tigers and their prey: Predicting carnivore densities from prey abundance. Proc Natl Acad Sci U S A 101: 4854-4858.
India	E	Pothundy	678967	1.16589e+06	43N	4.19	R	Anamalai/Parambikulam	0.016	Jhala YV, Gopal R, Quereshi Q (2008) Status of tigers, co-predators and prey in India. New Delhi and Dehradun, India: National Tiger Conservation Authority and Wildlife Institute of India. 152 p.
India	E	Pykara	674742	1.26736e+06	43N	5	R	Nagarahole/Bandipur/Mudumulai	0.1	Karanth KU, Nichols JD, Kumar NS, Link WA, Hines JE (2004) Tigers and their prey: Predicting carnivore densities from prey abundance. Proc Natl Acad Sci U S A 101: 4854-4858.
India	E	Radhahnagari	388803	1.81433e+06	43N	18.218	R	Nagarahole/Bandipur/Mudumulai	0.1	Karanth KU, Nichols JD, Kumar NS, Link WA, Hines JE (2004) Tigers and their prey: Predicting carnivore densities from prey abundance. Proc Natl Acad Sci U S A 101: 4854-4858.
India	E	Ramtek	333735	2.36675e+06	44N	21.27	R	Pench (Maharashtra/Madhya Pradesh)	0.08	Jhala YV, Gopal R, Quereshi Q (2008) Status of tigers, co-predators and prey in India. New Delhi and Dehradun, India: National Tiger Conservation Authority and Wildlife Institute of India. 152 p.
India	E	Rangawan	384526	2.73076e+06	44N	25.9	R	Bandhavgarh	0.12	Jhala YV, Gopal R, Quereshi Q (2008) Status of tigers, co-predators and prey in India. New Delhi and Dehradun, India: National Tiger Conservation Authority and Wildlife Institute of India. 152 p.
India	E	Salandi	426986	2.35453e+06	45N	31.82	R	Similipal	0.022	Jhala YV, Gopal R, Quereshi Q (2008) Status of tigers, co-predators and prey in India. New Delhi and Dehradun, India: National Tiger Conservation Authority and Wildlife Institute of India. 152 p.
India	E	Sarathi	394179	2.4262e+06	44N	3.29	R	Kanha (includes Mukki, Supkhar, Phen)	0.08	Jhala YV, Gopal R, Quereshi Q (2008) Status of tigers, co-predators and prey in India. New Delhi and Dehradun, India: National Tiger Conservation Authority and Wildlife Institute of India. 152 p.
India	E	Sardar Sarovar	370783	2.41466e+06	43N	100	R	Melghat	0.067	Karanth KU, Nichols JD, Kumar NS, Link WA, Hines JE (2004) Tigers and their prey: Predicting carnivore densities from prey abundance. Proc Natl Acad Sci U S A 101: 4854-4858.
India	E	Saroda	514226	2.43093e+06	44N	4.093	R	Kanha (includes Mukki, Supkhar, Phen)	0.08	Jhala YV, Gopal R, Quereshi Q (2008) Status of tigers, co-predators and prey in India. New Delhi and Dehradun, India: National Tiger Conservation Authority and Wildlife Institute of India. 152 p.
India	E	Savehakkalu	496876	1.52371e+06	43N	9.4	R	Nagarahole/Bandipur/Mudumulai	0.1	Karanth KU, Nichols JD, Kumar NS, Link WA, Hines JE (2004) Tigers and their prey: Predicting carnivore densities from prey abundance. Proc Natl Acad Sci U S A 101: 4854-4858.
India	E	Sholayar	361924	1.14029e+06	44N	8.698	R	Anamalai/Parambikulam	0.016	Jhala YV, Gopal R, Quereshi Q (2008) Status of tigers, co-predators and prey in India. New Delhi and Dehradun, India: National Tiger Conservation Authority and Wildlife Institute of India. 152 p.
India	E	Sikasar	637484	2.26951e+06	44N	252.4	R	Tadoba Andhari	0.033	Karanth KU, Nichols JD, Kumar NS, Link WA, Hines JE (2004) Tigers and their prey: Predicting carnivore densities from prey abundance. Proc Natl Acad Sci U S A 101: 4854-4858.
India	E	Srisailam H.E.Project	275026	1.77831e+06	44N	0.61642	R	BR Temple	0.06	Lingaraja, S. S., Chowdhary, S., Bhat, R., & Gubbi, S. (2017). Evaluating a survey landscape for tiger abundance in the confluence of the Western and Eastern Ghats. Current Science, 1759-1763.
India	E	Supa	449178	1.68892e+06	43N	40.3	R	Nagarahole/Bandipur/Mudumulai	0.1	Karanth KU, Nichols JD, Kumar NS, Link WA, Hines JE (2004) Tigers and their prey: Predicting carnivore densities from prey abundance. Proc Natl Acad Sci U S A 101: 4854-4858.
India	E	Talakalale	476197	1.56915e+06	43N	9.2	R	Nagarahole/Bandipur/Mudumulai	0.1	Karanth KU, Nichols JD, Kumar NS, Link WA, Hines JE (2004) Tigers and their prey: Predicting carnivore densities from prey abundance. Proc Natl Acad Sci U S A 101: 4854-4858.
India	E	Taraka	637001	1.33114e+06	43N	10.94	R	Nagarahole/Bandipur/Mudumulai	0.1	Karanth KU, Nichols JD, Kumar NS, Link WA, Hines JE (2004) Tigers and their prey: Predicting carnivore densities from prey abundance. Proc Natl Acad Sci U S A 101: 4854-4858.
India	E	Tawa	806183	2.49811e+06	43N	225	R	Melghat	0.067	Karanth KU, Nichols JD, Kumar NS, Link WA, Hines JE (2004) Tigers and their prey: Predicting carnivore densities from prey abundance. Proc Natl Acad Sci U S A 101: 4854-4858.
India	E	Thirumoorthy	735807	1.15978e+06	43N	70.85	R	Anamalai/Parambikulam	0.016	Jhala YV, Gopal R, Quereshi Q (2008) Status of tigers, co-predators and prey in India. New Delhi and Dehradun, India: National Tiger Conservation Authority and Wildlife Institute of India. 152 p.
India	E	Totladoh	323485	2.39599e+06	44N	77.7	R	Pench (Maharashtra/Madhya Pradesh)	0.08	Jhala YV, Gopal R, Quereshi Q (2008) Status of tigers, co-predators and prey in India. New Delhi and Dehradun, India: National Tiger Conservation Authority and Wildlife Institute of India. 152 p.
India	E	Tulshi	395090	1827022	43N	0.533	R	Nagarahole/Bandipur/Mudumulai	0.1	Karanth KU, Nichols JD, Kumar NS, Link WA, Hines JE (2004) Tigers and their prey: Predicting carnivore densities from prey abundance. Proc Natl Acad Sci U S A 101: 4854-4858.
India	E	Tumaria	299717	3.24385e+06	44N	8.44	R	Cobertt	0.22	Jhala YV, Gopal R, Quereshi Q (2008) Status of tigers, co-predators and prey in India. New Delhi and Dehradun, India: National Tiger Conservation Authority and Wildlife Institute of India. 152 p.
India	E	Tunacadavu	694964	1.15427e+06	43N	1.61	R	Anamalai/Parambikulam	0.016	Jhala YV, Gopal R, Quereshi Q (2008) Status of tigers, co-predators and prey in India. New Delhi and Dehradun, India: National Tiger Conservation Authority and Wildlife Institute of India. 152 p.
India	E	Ukai	353640	2.35133e+06	43N	198	R	Melghat	0.067	Karanth KU, Nichols JD, Kumar NS, Link WA, Hines JE (2004) Tigers and their prey: Predicting carnivore densities from prey abundance. Proc Natl Acad Sci U S A 101: 4854-4858.
India	E	Upper Bhavani	666418	1.24196e+06	43N	44.07	R	Nagarahole/Bandipur/Mudumulai	0.1	Karanth KU, Nichols JD, Kumar NS, Link WA, Hines JE (2004) Tigers and their prey: Predicting carnivore densities from prey abundance. Proc Natl Acad Sci U S A 101: 4854-4858.
India	E	Upper Jonk	650222	2.29361e+06	44N	14.7	R	Tadoba Andhari	0.033	Karanth KU, Nichols JD, Kumar NS, Link WA, Hines JE (2004) Tigers and their prey: Predicting carnivore densities from prey abundance. Proc Natl Acad Sci U S A 101: 4854-4858.
India	E	Vadekhan	689986	1.14143e+06	43N	59.64	R	Anamalai/Parambikulam	0.016	Jhala YV, Gopal R, Quereshi Q (2008) Status of tigers, co-predators and prey in India. New Delhi and Dehradun, India: National Tiger Conservation Authority and Wildlife Institute of India. 152 p.
India	E	Vagadi	275040	1.7796e+06	44N	426.12	R	BR Temple	0.06	Lingaraja, S. S., Chowdhary, S., Bhat, R., & Gubbi, S. (2017). Evaluating a survey landscape for tiger abundance in the confluence of the Western and Eastern Ghats. Current Science, 1759-1763.
India	E	Vagdokyari M.I. Tank	449204	1.68889e+06	43N	115.11	R	Nagarahole/Bandipur/Mudumulai	0.1	Karanth KU, Nichols JD, Kumar NS, Link WA, Hines JE (2004) Tigers and their prey: Predicting carnivore densities from prey abundance. Proc Natl Acad Sci U S A 101: 4854-4858.
India	E	Varahi Pickup	503720	1.51403e+06	43N	49.2	R	Nagarahole/Bandipur/Mudumulai	0.1	Karanth KU, Nichols JD, Kumar NS, Link WA, Hines JE (2004) Tigers and their prey: Predicting carnivore densities from prey abundance. Proc Natl Acad Sci U S A 101: 4854-4858.
India	E	Hosahalli Tank	727623	1.32981e+06	43N	93.07	R	BR Temple	0.06	Lingaraja, S. S., Chowdhary, S., Bhat, R., & Gubbi, S. (2017). Evaluating a survey landscape for tiger abundance in the confluence of the Western and Eastern Ghats. Current Science, 1759-1763.
India	E	Papanasam Div Weir	763302	963845	43N	20.38	R	Kalad	0.015	Jhala YV, Gopal R, Quereshi Q (2008) Status of tigers, co-predators and prey in India. New Delhi and Dehradun, India: National Tiger Conservation Authority and Wildlife Institute of India. 152 p.
India	E	Maravakandi	680172	1.27969e+06	43N	2.63	R	Nagarahole/Bandipur/Mudumulai	0.1	Karanth KU, Nichols JD, Kumar NS, Link WA, Hines JE (2004) Tigers and their prey: Predicting carnivore densities from prey abundance. Proc Natl Acad Sci U S A 101: 4854-4858.
India	E	Man Sarovar	644180	2.86831e+06	43N	14.06	R	Ranthambore	0.1146	Karanth KU, Nichols JD, Kumar NS, Link WA, Hines JE (2004) Tigers and their prey: Predicting carnivore densities from prey abundance. Proc Natl Acad Sci U S A 101: 4854-4858.
India	E	Periyar Forebay	738889	1.06339e+06	43N	0.6	R	Periyar	0.023	Jhala YV, Gopal R, Quereshi Q (2008) Status of tigers, co-predators and prey in India. New Delhi and Dehradun, India: National Tiger Conservation Authority and Wildlife Institute of India. 152 p.
India	E	Manimuthar	765591	957420	43N	15.68	R	Kalad	0.015	Jhala YV, Gopal R, Quereshi Q (2008) Status of tigers, co-predators and prey in India. New Delhi and Dehradun, India: National Tiger Conservation Authority and Wildlife Institute of India. 152 p.
India	E	Kundah Palam	680266	1.2479e+06	43N	2.38	R	Nagarahole/Bandipur/Mudumulai	0.1	Karanth KU, Nichols JD, Kumar NS, Link WA, Hines JE (2004) Tigers and their prey: Predicting carnivore densities from prey abundance. Proc Natl Acad Sci U S A 101: 4854-4858.
India	E	Sandyanallah ("Sandy Nalla")	680382	1.26512e+06	43N	2.41	R	Nagarahole/Bandipur/Mudumulai	0.1	Karanth KU, Nichols JD, Kumar NS, Link WA, Hines JE (2004) Tigers and their prey: Predicting carnivore densities from prey abundance. Proc Natl Acad Sci U S A 101: 4854-4858.
India	E	Parson'S Valley	673933	1.25993e+06	43N	1.1	R	Nagarahole/Bandipur/Mudumulai	0.1	Karanth KU, Nichols JD, Kumar NS, Link WA, Hines JE (2004) Tigers and their prey: Predicting carnivore densities from prey abundance. Proc Natl Acad Sci U S A 101: 4854-4858.
India	E	Pillur	696799	1.24511e+06	43N	1.45	R	Nagarahole/Bandipur/Mudumulai	0.1	Karanth KU, Nichols JD, Kumar NS, Link WA, Hines JE (2004) Tigers and their prey: Predicting carnivore densities from prey abundance. Proc Natl Acad Sci U S A 101: 4854-4858.
India	E	Upper Aliyar	721493	1153967	43N	1.16	R	Anamalai/Parambikulam	0.016	Jhala YV, Gopal R, Quereshi Q (2008) Status of tigers, co-predators and prey in India. New Delhi and Dehradun, India: National Tiger Conservation Authority and Wildlife Institute of India. 152 p.
India	E	Kodayar	761584	940865	43N	8.54	R	Kalad	0.015	Jhala YV, Gopal R, Quereshi Q (2008) Status of tigers, co-predators and prey in India. New Delhi and Dehradun, India: National Tiger Conservation Authority and Wildlife Institute of India. 152 p.
India	E	Kodayar Ii	754591	939794	43N	10.47	R	Kalad	0.015	Jhala YV, Gopal R, Quereshi Q (2008) Status of tigers, co-predators and prey in India. New Delhi and Dehradun, India: National Tiger Conservation Authority and Wildlife Institute of India. 152 p.
India	E	Ramganga Saddle/Moyar Forebay	684349	1.28337e+06	43N	58.59	R	Nagarahole/Bandipur/Mudumulai	0.1	Karanth KU, Nichols JD, Kumar NS, Link WA, Hines JE (2004) Tigers and their prey: Predicting carnivore densities from prey abundance. Proc Natl Acad Sci U S A 101: 4854-4858.
India	E	Gatana	754263	973944	43N	1.16	R	Kalad	0.015	Jhala YV, Gopal R, Quereshi Q (2008) Status of tigers, co-predators and prey in India. New Delhi and Dehradun, India: National Tiger Conservation Authority and Wildlife Institute of India. 152 p.
India	E	Pilavukkal Proj Periyar	777145	1.06681e+06	43N	0.57	R	Periyar	0.023	Jhala YV, Gopal R, Quereshi Q (2008) Status of tigers, co-predators and prey in India. New Delhi and Dehradun, India: National Tiger Conservation Authority and Wildlife Institute of India. 152 p.
India	E	Pykara New Forebay	674769	1.26716e+06	43N	4.08	R	Nagarahole/Bandipur/Mudumulai	0.1	Karanth KU, Nichols JD, Kumar NS, Link WA, Hines JE (2004) Tigers and their prey: Predicting carnivore densities from prey abundance. Proc Natl Acad Sci U S A 101: 4854-4858.
India	E	Gunderipallam	758602	1.27966e+06	43N	0.56	R	BR Temple	0.06	Lingaraja, S. S., Chowdhary, S., Bhat, R., & Gubbi, S. (2017). Evaluating a survey landscape for tiger abundance in the confluence of the Western and Eastern Ghats. Current Science, 1759-1763.
India	E	Varattupallam	779133	1291968	43N	0.73	R	BR Temple	0.06	Lingaraja, S. S., Chowdhary, S., Bhat, R., & Gubbi, S. (2017). Evaluating a survey landscape for tiger abundance in the confluence of the Western and Eastern Ghats. Current Science, 1759-1763.
India	E	Manalar	757470	1.06626e+06	43N	0.98	R	Periyar	0.023	Jhala YV, Gopal R, Quereshi Q (2008) Status of tigers, co-predators and prey in India. New Delhi and Dehradun, India: National Tiger Conservation Authority and Wildlife Institute of India. 152 p.
India	E	Saluli	412983	1.67816e+06	43N	29.64	R	Nagarahole/Bandipur/Mudumulai	0.1	Karanth KU, Nichols JD, Kumar NS, Link WA, Hines JE (2004) Tigers and their prey: Predicting carnivore densities from prey abundance. Proc Natl Acad Sci U S A 101: 4854-4858.
India	E	Harangi	598746	1.3812e+06	43N	19	R	Nagarahole/Bandipur/Mudumulai	0.1	Karanth KU, Nichols JD, Kumar NS, Link WA, Hines JE (2004) Tigers and their prey: Predicting carnivore densities from prey abundance. Proc Natl Acad Sci U S A 101: 4854-4858.
India	E	Sabarigiri Flanking	727328	1.02961e+06	43N	17.511	R	Periyar	0.023	Jhala YV, Gopal R, Quereshi Q (2008) Status of tigers, co-predators and prey in India. New Delhi and Dehradun, India: National Tiger Conservation Authority and Wildlife Institute of India. 152 p.
India	E	Periyar Valley Barrage	682292	1.1212e+06	43N	16.4	R	Anamalai/Parambikulam	0.016	Jhala YV, Gopal R, Quereshi Q (2008) Status of tigers, co-predators and prey in India. New Delhi and Dehradun, India: National Tiger Conservation Authority and Wildlife Institute of India. 152 p.
India	E	Tunga Anicut	556830	1.52986e+06	43N	16.32	R	Nagarahole/Bandipur/Mudumulai	0.1	Karanth KU, Nichols JD, Kumar NS, Link WA, Hines JE (2004) Tigers and their prey: Predicting carnivore densities from prey abundance. Proc Natl Acad Sci U S A 101: 4854-4858.
India	E	Tillari	426327	1746196	43N	16.25	R	Nagarahole/Bandipur/Mudumulai	0.1	Karanth KU, Nichols JD, Kumar NS, Link WA, Hines JE (2004) Tigers and their prey: Predicting carnivore densities from prey abundance. Proc Natl Acad Sci U S A 101: 4854-4858.
India	E	Bommanahalli Pickup	467397	1.67634e+06	43N	15.53	R	Nagarahole/Bandipur/Mudumulai	0.1	Karanth KU, Nichols JD, Kumar NS, Link WA, Hines JE (2004) Tigers and their prey: Predicting carnivore densities from prey abundance. Proc Natl Acad Sci U S A 101: 4854-4858.
India	E	Kosanisaddle	600841	1.28462e+06	43N	12.77	R	Nagarahole/Bandipur/Mudumulai	0.1	Karanth KU, Nichols JD, Kumar NS, Link WA, Hines JE (2004) Tigers and their prey: Predicting carnivore densities from prey abundance. Proc Natl Acad Sci U S A 101: 4854-4858.
India	E	Kuttiyadi (Augmentation)	604432	1.29015e+06	43N	12.77	R	Nagarahole/Bandipur/Mudumulai	0.1	Karanth KU, Nichols JD, Kumar NS, Link WA, Hines JE (2004) Tigers and their prey: Predicting carnivore densities from prey abundance. Proc Natl Acad Sci U S A 101: 4854-4858.
India	E	Saddle Kuttiyadi	589769	1.28205e+06	43N	12.77	R	Nagarahole/Bandipur/Mudumulai	0.1	Karanth KU, Nichols JD, Kumar NS, Link WA, Hines JE (2004) Tigers and their prey: Predicting carnivore densities from prey abundance. Proc Natl Acad Sci U S A 101: 4854-4858.
India	E	Katepurna	724945	2.26623e+06	43N	12.43	R	Melghat	0.067	Karanth KU, Nichols JD, Kumar NS, Link WA, Hines JE (2004) Tigers and their prey: Predicting carnivore densities from prey abundance. Proc Natl Acad Sci U S A 101: 4854-4858.
India	E	Kuttiyadi (Irrign Project)	604479	1.29012e+06	43N	10.52	R	Nagarahole/Bandipur/Mudumulai	0.1	Karanth KU, Nichols JD, Kumar NS, Link WA, Hines JE (2004) Tigers and their prey: Predicting carnivore densities from prey abundance. Proc Natl Acad Sci U S A 101: 4854-4858.
India	E	Tillar (Main)	426559	1.74722e+06	43N	9.29	R	Nagarahole/Bandipur/Mudumulai	0.1	Karanth KU, Nichols JD, Kumar NS, Link WA, Hines JE (2004) Tigers and their prey: Predicting carnivore densities from prey abundance. Proc Natl Acad Sci U S A 101: 4854-4858.
India	E	Hulikalforebay	501520	1.51599e+06	43N	9.06	R	Nagarahole/Bandipur/Mudumulai	0.1	Karanth KU, Nichols JD, Kumar NS, Link WA, Hines JE (2004) Tigers and their prey: Predicting carnivore densities from prey abundance. Proc Natl Acad Sci U S A 101: 4854-4858.
India	E	Sholayar (Saddle)	707580	1.14065e+06	43N	8.698	R	Anamalai/Parambikulam	0.016	Jhala YV, Gopal R, Quereshi Q (2008) Status of tigers, co-predators and prey in India. New Delhi and Dehradun, India: National Tiger Conservation Authority and Wildlife Institute of India. 152 p.
India	E	Peppara	735445	954020	43N	8.496	R	Kalad	0.015	Jhala YV, Gopal R, Quereshi Q (2008) Status of tigers, co-predators and prey in India. New Delhi and Dehradun, India: National Tiger Conservation Authority and Wildlife Institute of India. 152 p.
India	E	Dharma Reservoir	498269	1.62813e+06	43N	6.53	R	Nagarahole/Bandipur/Mudumulai	0.1	Karanth KU, Nichols JD, Kumar NS, Link WA, Hines JE (2004) Tigers and their prey: Predicting carnivore densities from prey abundance. Proc Natl Acad Sci U S A 101: 4854-4858.
India	E	Kulur Barrage (Pazhassi)	566307	1.32432e+06	43N	6.5	R	Nagarahole/Bandipur/Mudumulai	0.1	Karanth KU, Nichols JD, Kumar NS, Link WA, Hines JE (2004) Tigers and their prey: Predicting carnivore densities from prey abundance. Proc Natl Acad Sci U S A 101: 4854-4858.
India	E	Chargad	791832	2.3658e+06	43N	2.842	R	Melghat	0.067	Karanth KU, Nichols JD, Kumar NS, Link WA, Hines JE (2004) Tigers and their prey: Predicting carnivore densities from prey abundance. Proc Natl Acad Sci U S A 101: 4854-4858.
India	E	Gerusotta	465839	1.57547e+06	43N	6	R	Nagarahole/Bandipur/Mudumulai	0.1	Karanth KU, Nichols JD, Kumar NS, Link WA, Hines JE (2004) Tigers and their prey: Predicting carnivore densities from prey abundance. Proc Natl Acad Sci U S A 101: 4854-4858.
India	E	Malankara	691478	1.08914e+06	43N	5.66	R	Anamalai/Parambikulam	0.016	Jhala YV, Gopal R, Quereshi Q (2008) Status of tigers, co-predators and prey in India. New Delhi and Dehradun, India: National Tiger Conservation Authority and Wildlife Institute of India. 152 p.
India	E	Chinchpani	714218	2.35506e+06	43N	0.509	R	Melghat	0.067	Karanth KU, Nichols JD, Kumar NS, Link WA, Hines JE (2004) Tigers and their prey: Predicting carnivore densities from prey abundance. Proc Natl Acad Sci U S A 101: 4854-4858.
India	E	Dahod	754921	2.54809e+06	43N	5.45	R	Melghat	0.067	Karanth KU, Nichols JD, Kumar NS, Link WA, Hines JE (2004) Tigers and their prey: Predicting carnivore densities from prey abundance. Proc Natl Acad Sci U S A 101: 4854-4858.
India	E	Suvarnavathy	720568	1.30819e+06	43N	4.91	R	BR Temple	0.06	Lingaraja, S. S., Chowdhary, S., Bhat, R., & Gubbi, S. (2017). Evaluating a survey landscape for tiger abundance in the confluence of the Western and Eastern Ghats. Current Science, 1759-1763.
India	E	Anayirankal	741946	1.10771e+06	43N	4.855	R	Anamalai/Parambikulam	0.016	Jhala YV, Gopal R, Quereshi Q (2008) Status of tigers, co-predators and prey in India. New Delhi and Dehradun, India: National Tiger Conservation Authority and Wildlife Institute of India. 152 p.
India	E	Kanjira Puzha	668495	1214888	43N	4.65	R	Nagarahole/Bandipur/Mudumulai	0.1	Karanth KU, Nichols JD, Kumar NS, Link WA, Hines JE (2004) Tigers and their prey: Predicting carnivore densities from prey abundance. Proc Natl Acad Sci U S A 101: 4854-4858.
India	E	Chandrabhaga	747931	2.36184e+06	43N	3.262	R	Melghat	0.067	Karanth KU, Nichols JD, Kumar NS, Link WA, Hines JE (2004) Tigers and their prey: Predicting carnivore densities from prey abundance. Proc Natl Acad Sci U S A 101: 4854-4858.
India	E	Madupetty	732712	1.11797e+06	43N	3.236	R	Anamalai/Parambikulam	0.016	Jhala YV, Gopal R, Quereshi Q (2008) Status of tigers, co-predators and prey in India. New Delhi and Dehradun, India: National Tiger Conservation Authority and Wildlife Institute of India. 152 p.
India	E	Ratapani	777228	2.54017e+06	43N	2.93	R	Melghat	0.067	Karanth KU, Nichols JD, Kumar NS, Link WA, Hines JE (2004) Tigers and their prey: Predicting carnivore densities from prey abundance. Proc Natl Acad Sci U S A 101: 4854-4858.
India	E	Poringalkuthu	679377	1.14064e+06	43N	2.85	R	Anamalai/Parambikulam	0.016	Jhala YV, Gopal R, Quereshi Q (2008) Status of tigers, co-predators and prey in India. New Delhi and Dehradun, India: National Tiger Conservation Authority and Wildlife Institute of India. 152 p.
India	E	Gundal	739341	1.33707e+06	43N	2.82	R	BR Temple	0.06	Lingaraja, S. S., Chowdhary, S., Bhat, R., & Gubbi, S. (2017). Evaluating a survey landscape for tiger abundance in the confluence of the Western and Eastern Ghats. Current Science, 1759-1763.
India	E	Ponmudi	725655	1.10155e+06	43N	2.787	R	Anamalai/Parambikulam	0.016	Jhala YV, Gopal R, Quereshi Q (2008) Status of tigers, co-predators and prey in India. New Delhi and Dehradun, India: National Tiger Conservation Authority and Wildlife Institute of India. 152 p.
India	E	Choral	577416	2.47919e+06	43N	2.742	R	Melghat	0.067	Karanth KU, Nichols JD, Kumar NS, Link WA, Hines JE (2004) Tigers and their prey: Predicting carnivore densities from prey abundance. Proc Natl Acad Sci U S A 101: 4854-4858.
India	E	Upper Palakmati	796372	2.56794e+06	43N	2.176	R	Melghat	0.067	Karanth KU, Nichols JD, Kumar NS, Link WA, Hines JE (2004) Tigers and their prey: Predicting carnivore densities from prey abundance. Proc Natl Acad Sci U S A 101: 4854-4858.
India	E	Chandapatha	772632	2.81596e+06	43N	2.13	R	Ranthambore	0.1146	Karanth KU, Nichols JD, Kumar NS, Link WA, Hines JE (2004) Tigers and their prey: Predicting carnivore densities from prey abundance. Proc Natl Acad Sci U S A 101: 4854-4858.
India	E	Nahlesara	776792	2.54049e+06	43N	2.1267	R	Melghat	0.067	Karanth KU, Nichols JD, Kumar NS, Link WA, Hines JE (2004) Tigers and their prey: Predicting carnivore densities from prey abundance. Proc Natl Acad Sci U S A 101: 4854-4858.
India	E	Harkul	372436	1.80652e+06	43N	1.15	R	Nagarahole/Bandipur/Mudumulai	0.1	Karanth KU, Nichols JD, Kumar NS, Link WA, Hines JE (2004) Tigers and their prey: Predicting carnivore densities from prey abundance. Proc Natl Acad Sci U S A 101: 4854-4858.
India	E	Pamba	737208	1.03853e+06	43N	2.006	R	Periyar	0.023	Jhala YV, Gopal R, Quereshi Q (2008) Status of tigers, co-predators and prey in India. New Delhi and Dehradun, India: National Tiger Conservation Authority and Wildlife Institute of India. 152 p.
India	E	Upper Muzhiyar	733505	1.02802e+06	43N	2.006	R	Periyar	0.023	Jhala YV, Gopal R, Quereshi Q (2008) Status of tigers, co-predators and prey in India. New Delhi and Dehradun, India: National Tiger Conservation Authority and Wildlife Institute of India. 152 p.
India	E	Gavi	737686	1.04537e+06	43N	2.006	R	Periyar	0.023	Jhala YV, Gopal R, Quereshi Q (2008) Status of tigers, co-predators and prey in India. New Delhi and Dehradun, India: National Tiger Conservation Authority and Wildlife Institute of India. 152 p.
India	E	Biggerahalla Tank	597804	1.51161e+06	43N	1.89	R	Nagarahole/Bandipur/Mudumulai	0.1	Karanth KU, Nichols JD, Kumar NS, Link WA, Hines JE (2004) Tigers and their prey: Predicting carnivore densities from prey abundance. Proc Natl Acad Sci U S A 101: 4854-4858.
India	E	Siruvani	679695	1.21335e+06	43N	1.686	R	Nagarahole/Bandipur/Mudumulai	0.1	Karanth KU, Nichols JD, Kumar NS, Link WA, Hines JE (2004) Tigers and their prey: Predicting carnivore densities from prey abundance. Proc Natl Acad Sci U S A 101: 4854-4858.
India	E	Jambada Halla	597480	1.51264e+06	43N	1.63	R	Nagarahole/Bandipur/Mudumulai	0.1	Karanth KU, Nichols JD, Kumar NS, Link WA, Hines JE (2004) Tigers and their prey: Predicting carnivore densities from prey abundance. Proc Natl Acad Sci U S A 101: 4854-4858.
India	E	Chickahole	716239	1.30886e+06	43N	1.62	R	BR Temple	0.06	Lingaraja, S. S., Chowdhary, S., Bhat, R., & Gubbi, S. (2017). Evaluating a survey landscape for tiger abundance in the confluence of the Western and Eastern Ghats. Current Science, 1759-1763.
India	E	Karivade	377822	1.76015e+06	43N	1.1	R	Nagarahole/Bandipur/Mudumulai	0.1	Karanth KU, Nichols JD, Kumar NS, Link WA, Hines JE (2004) Tigers and their prey: Predicting carnivore densities from prey abundance. Proc Natl Acad Sci U S A 101: 4854-4858.
India	E	Uduthorehalla	753336	1.3274e+06	43N	1.25	R	BR Temple	0.06	Lingaraja, S. S., Chowdhary, S., Bhat, R., & Gubbi, S. (2017). Evaluating a survey landscape for tiger abundance in the confluence of the Western and Eastern Ghats. Current Science, 1759-1763.
India	E	Khandawad	765192	2.52247e+06	43N	1.14	R	Melghat	0.067	Karanth KU, Nichols JD, Kumar NS, Link WA, Hines JE (2004) Tigers and their prey: Predicting carnivore densities from prey abundance. Proc Natl Acad Sci U S A 101: 4854-4858.
India	E	Chiklihole	595269	1370598	43N	1.072	R	Nagarahole/Bandipur/Mudumulai	0.1	Karanth KU, Nichols JD, Kumar NS, Link WA, Hines JE (2004) Tigers and their prey: Predicting carnivore densities from prey abundance. Proc Natl Acad Sci U S A 101: 4854-4858.
India	E	Errattayar	730983	1.08492e+06	43N	0.97	R	Anamalai/Parambikulam	0.016	Jhala YV, Gopal R, Quereshi Q (2008) Status of tigers, co-predators and prey in India. New Delhi and Dehradun, India: National Tiger Conservation Authority and Wildlife Institute of India. 152 p.
India	E	Haihole Tank	551485	1.53545e+06	43N	0.89	R	Nagarahole/Bandipur/Mudumulai	0.1	Karanth KU, Nichols JD, Kumar NS, Link WA, Hines JE (2004) Tigers and their prey: Predicting carnivore densities from prey abundance. Proc Natl Acad Sci U S A 101: 4854-4858.
India	E	Kode	379128	1839858	43N	0.817	R	Nagarahole/Bandipur/Mudumulai	0.1	Karanth KU, Nichols JD, Kumar NS, Link WA, Hines JE (2004) Tigers and their prey: Predicting carnivore densities from prey abundance. Proc Natl Acad Sci U S A 101: 4854-4858.
India	E	Lore	370106	1.81216e+06	43N	0.684	R	Nagarahole/Bandipur/Mudumulai	0.1	Karanth KU, Nichols JD, Kumar NS, Link WA, Hines JE (2004) Tigers and their prey: Predicting carnivore densities from prey abundance. Proc Natl Acad Sci U S A 101: 4854-4858.
India	E	Parsodi	755655	2.46144e+06	43N	0.735	R	Melghat	0.067	Karanth KU, Nichols JD, Kumar NS, Link WA, Hines JE (2004) Tigers and their prey: Predicting carnivore densities from prey abundance. Proc Natl Acad Sci U S A 101: 4854-4858.
India	E	Manjikhedi	715611	2517090	43N	0.69	R	Melghat	0.067	Karanth KU, Nichols JD, Kumar NS, Link WA, Hines JE (2004) Tigers and their prey: Predicting carnivore densities from prey abundance. Proc Natl Acad Sci U S A 101: 4854-4858.
India	E	Kalaphata	608497	2.48034e+06	43N	0.689	R	Melghat	0.067	Karanth KU, Nichols JD, Kumar NS, Link WA, Hines JE (2004) Tigers and their prey: Predicting carnivore densities from prey abundance. Proc Natl Acad Sci U S A 101: 4854-4858.
India	E	Kusmeli	788701	2535432	43N	0.668	R	Melghat	0.067	Karanth KU, Nichols JD, Kumar NS, Link WA, Hines JE (2004) Tigers and their prey: Predicting carnivore densities from prey abundance. Proc Natl Acad Sci U S A 101: 4854-4858.
India	E	Kallarkutty	719394	1.10402e+06	43N	0.647	R	Anamalai/Parambikulam	0.016	Jhala YV, Gopal R, Quereshi Q (2008) Status of tigers, co-predators and prey in India. New Delhi and Dehradun, India: National Tiger Conservation Authority and Wildlife Institute of India. 152 p.
India	E	Salkanpur	756469	2.51567e+06	43N	0.625	R	Melghat	0.067	Karanth KU, Nichols JD, Kumar NS, Link WA, Hines JE (2004) Tigers and their prey: Predicting carnivore densities from prey abundance. Proc Natl Acad Sci U S A 101: 4854-4858.
India	E	Kursi	751680	2.40387e+06	43N	0.612	R	Melghat	0.067	Karanth KU, Nichols JD, Kumar NS, Link WA, Hines JE (2004) Tigers and their prey: Predicting carnivore densities from prey abundance. Proc Natl Acad Sci U S A 101: 4854-4858.
India	E	Gondvihir	759365	2.36436e+06	43N	0.55	R	Melghat	0.067	Karanth KU, Nichols JD, Kumar NS, Link WA, Hines JE (2004) Tigers and their prey: Predicting carnivore densities from prey abundance. Proc Natl Acad Sci U S A 101: 4854-4858.
India	E	Nileli	376427	1.7737e+06	43N	1	R	Nagarahole/Bandipur/Mudumulai	0.1	Karanth KU, Nichols JD, Kumar NS, Link WA, Hines JE (2004) Tigers and their prey: Predicting carnivore densities from prey abundance. Proc Natl Acad Sci U S A 101: 4854-4858.
India	E	Oras (Bk)	362952	1.78313e+06	43N	1.78	R	Nagarahole/Bandipur/Mudumulai	0.1	Karanth KU, Nichols JD, Kumar NS, Link WA, Hines JE (2004) Tigers and their prey: Predicting carnivore densities from prey abundance. Proc Natl Acad Sci U S A 101: 4854-4858.
India	E	Osargaon	360697	1.79173e+06	43N	1.16	R	Nagarahole/Bandipur/Mudumulai	0.1	Karanth KU, Nichols JD, Kumar NS, Link WA, Hines JE (2004) Tigers and their prey: Predicting carnivore densities from prey abundance. Proc Natl Acad Sci U S A 101: 4854-4858.
India	E	Osram	355603	1817267	43N	0.63	R	Nagarahole/Bandipur/Mudumulai	0.1	Karanth KU, Nichols JD, Kumar NS, Link WA, Hines JE (2004) Tigers and their prey: Predicting carnivore densities from prey abundance. Proc Natl Acad Sci U S A 101: 4854-4858.
India	E	Goverdhanpura	575988	2468402	43N	0.51	R	Melghat	0.067	Karanth KU, Nichols JD, Kumar NS, Link WA, Hines JE (2004) Tigers and their prey: Predicting carnivore densities from prey abundance. Proc Natl Acad Sci U S A 101: 4854-4858.
India	E	Pohar	771713	2.4567e+06	43N	0.504	R	Melghat	0.067	Karanth KU, Nichols JD, Kumar NS, Link WA, Hines JE (2004) Tigers and their prey: Predicting carnivore densities from prey abundance. Proc Natl Acad Sci U S A 101: 4854-4858.
India	E	Pawashi	361667	1.77095e+06	43N	0.729	R	Nagarahole/Bandipur/Mudumulai	0.1	Karanth KU, Nichols JD, Kumar NS, Link WA, Hines JE (2004) Tigers and their prey: Predicting carnivore densities from prey abundance. Proc Natl Acad Sci U S A 101: 4854-4858.
India	E	Purna	786163	2.36615e+06	43N	5.88	R	Melghat	0.067	Karanth KU, Nichols JD, Kumar NS, Link WA, Hines JE (2004) Tigers and their prey: Predicting carnivore densities from prey abundance. Proc Natl Acad Sci U S A 101: 4854-4858.
India	E	Pus	757288	2.21334e+06	43N	8.953	R	Tadoba Andhari	0.033	Karanth KU, Nichols JD, Kumar NS, Link WA, Hines JE (2004) Tigers and their prey: Predicting carnivore densities from prey abundance. Proc Natl Acad Sci U S A 101: 4854-4858.
India	E	Sanamtemb	381784	1.76745e+06	43N	1.7	R	Nagarahole/Bandipur/Mudumulai	0.1	Karanth KU, Nichols JD, Kumar NS, Link WA, Hines JE (2004) Tigers and their prey: Predicting carnivore densities from prey abundance. Proc Natl Acad Sci U S A 101: 4854-4858.
India	E	Teliwad (Digas)	365745	1.77966e+06	43N	1.84	R	Nagarahole/Bandipur/Mudumulai	0.1	Karanth KU, Nichols JD, Kumar NS, Link WA, Hines JE (2004) Tigers and their prey: Predicting carnivore densities from prey abundance. Proc Natl Acad Sci U S A 101: 4854-4858.
India	E	Tillari (Forebay)	405874	1.74257e+06	43N	0.66	R	Nagarahole/Bandipur/Mudumulai	0.1	Karanth KU, Nichols JD, Kumar NS, Link WA, Hines JE (2004) Tigers and their prey: Predicting carnivore densities from prey abundance. Proc Natl Acad Sci U S A 101: 4854-4858.
India	E	Tillari Proj	402890	1.74204e+06	43N	16.25	R	Nagarahole/Bandipur/Mudumulai	0.1	Karanth KU, Nichols JD, Kumar NS, Link WA, Hines JE (2004) Tigers and their prey: Predicting carnivore densities from prey abundance. Proc Natl Acad Sci U S A 101: 4854-4858.
India	E	Varna	378446	1.89503e+06	43N	28	R	Nagarahole/Bandipur/Mudumulai	0.1	Karanth KU, Nichols JD, Kumar NS, Link WA, Hines JE (2004) Tigers and their prey: Predicting carnivore densities from prey abundance. Proc Natl Acad Sci U S A 101: 4854-4858.
India	E	Wan	687285	2.34353e+06	43N	4.391	R	Melghat	0.067	Karanth KU, Nichols JD, Kumar NS, Link WA, Hines JE (2004) Tigers and their prey: Predicting carnivore densities from prey abundance. Proc Natl Acad Sci U S A 101: 4854-4858.
India	E	Pili	285479	3249446	44N	1198	R	Cobertt	0.22	Jhala YV, Gopal R, Quereshi Q (2008) Status of tigers, co-predators and prey in India. New Delhi and Dehradun, India: National Tiger Conservation Authority and Wildlife Institute of India. 152 p.
India	E	Tumria Extension	299494	3.24468e+06	44N	70.85	R	Cobertt	0.22	Jhala YV, Gopal R, Quereshi Q (2008) Status of tigers, co-predators and prey in India. New Delhi and Dehradun, India: National Tiger Conservation Authority and Wildlife Institute of India. 152 p.
India	E	Dhora	361774	3.20202e+06	44N	55.4	R	Dudhwa/Kishenpur/Katernia Ghat	0.06	Jhala YV, Gopal R, Quereshi Q (2008) Status of tigers, co-predators and prey in India. New Delhi and Dehradun, India: National Tiger Conservation Authority and Wildlife Institute of India. 152 p.
India	E	Dukrikheda	229298	2.50761e+06	44N	35.22	R	Melghat	0.067	Karanth KU, Nichols JD, Kumar NS, Link WA, Hines JE (2004) Tigers and their prey: Predicting carnivore densities from prey abundance. Proc Natl Acad Sci U S A 101: 4854-4858.
India	E	Cumbhum	294362	1.72402e+06	44N	23.327	R	BR Temple	0.06	Lingaraja, S. S., Chowdhary, S., Bhat, R., & Gubbi, S. (2017). Evaluating a survey landscape for tiger abundance in the confluence of the Western and Eastern Ghats. Current Science, 1759-1763.
India	E	Birsinghpur (Mpseb)	503329	2.57909e+06	44N	18.1	R	Bandhavgarh	0.12	Jhala YV, Gopal R, Quereshi Q (2008) Status of tigers, co-predators and prey in India. New Delhi and Dehradun, India: National Tiger Conservation Authority and Wildlife Institute of India. 152 p.
India	E	Beterkar Bothali	349489	2.37056e+06	44N	1.18	R	Pench (Maharashtra/Madhya Pradesh)	0.08	Jhala YV, Gopal R, Quereshi Q (2008) Status of tigers, co-predators and prey in India. New Delhi and Dehradun, India: National Tiger Conservation Authority and Wildlife Institute of India. 152 p.
India	E	Kohar Gaoudi	663434	3.056e+06	44N	11.976	R	Dudhwa/Kishenpur/Katernia Ghat	0.06	Jhala YV, Gopal R, Quereshi Q (2008) Status of tigers, co-predators and prey in India. New Delhi and Dehradun, India: National Tiger Conservation Authority and Wildlife Institute of India. 152 p.
India	E	Ltawa Satpura (Mpseb)*	208614	2.45162e+06	44N	11.7274	R	Melghat	0.067	Karanth KU, Nichols JD, Kumar NS, Link WA, Hines JE (2004) Tigers and their prey: Predicting carnivore densities from prey abundance. Proc Natl Acad Sci U S A 101: 4854-4858.
India	E	Paralkot	462288	2.22894e+06	44N	11.37	R	Tadoba Andhari	0.033	Karanth KU, Nichols JD, Kumar NS, Link WA, Hines JE (2004) Tigers and their prey: Predicting carnivore densities from prey abundance. Proc Natl Acad Sci U S A 101: 4854-4858.
India	E	Bohribund	408848	2.61988e+06	44N	10.522	R	Bandhavgarh	0.12	Jhala YV, Gopal R, Quereshi Q (2008) Status of tigers, co-predators and prey in India. New Delhi and Dehradun, India: National Tiger Conservation Authority and Wildlife Institute of India. 152 p.
India	E	Dham	235432	2.32031e+06	44N	7.78	R	Pench (Maharashtra/Madhya Pradesh)	0.08	Jhala YV, Gopal R, Quereshi Q (2008) Status of tigers, co-predators and prey in India. New Delhi and Dehradun, India: National Tiger Conservation Authority and Wildlife Institute of India. 152 p.
India	E	Pipriya Nalla	492491	2.38199e+06	44N	7.66	R	Kanha (includes Mukki, Supkhar, Phen)	0.08	Jhala YV, Gopal R, Quereshi Q (2008) Status of tigers, co-predators and prey in India. New Delhi and Dehradun, India: National Tiger Conservation Authority and Wildlife Institute of India. 152 p.
India	E	Chandai	314394	2.25919e+06	44N	0.523	R	Tadoba Andhari	0.033	Karanth KU, Nichols JD, Kumar NS, Link WA, Hines JE (2004) Tigers and their prey: Predicting carnivore densities from prey abundance. Proc Natl Acad Sci U S A 101: 4854-4858.
India	E	Ballar	654086	2.38123e+06	44N	5.46	R	Kanha (includes Mukki, Supkhar, Phen)	0.08	Jhala YV, Gopal R, Quereshi Q (2008) Status of tigers, co-predators and prey in India. New Delhi and Dehradun, India: National Tiger Conservation Authority and Wildlife Institute of India. 152 p.
India	E	Kanchan	647512	2.67215e+06	44N	5.15	R	Bandhavgarh	0.12	Jhala YV, Gopal R, Quereshi Q (2008) Status of tigers, co-predators and prey in India. New Delhi and Dehradun, India: National Tiger Conservation Authority and Wildlife Institute of India. 152 p.
India	E	Khairman	620872	3.0723e+06	44N	4.994	R	Dudhwa/Kishenpur/Katernia Ghat	0.06	Jhala YV, Gopal R, Quereshi Q (2008) Status of tigers, co-predators and prey in India. New Delhi and Dehradun, India: National Tiger Conservation Authority and Wildlife Institute of India. 152 p.
India	E	Barchar	590982	2.6594e+06	44N	3.57	R	Bandhavgarh	0.12	Jhala YV, Gopal R, Quereshi Q (2008) Status of tigers, co-predators and prey in India. New Delhi and Dehradun, India: National Tiger Conservation Authority and Wildlife Institute of India. 152 p.
India	E	Ghorazari	357961	2271566	44N	0.976	R	Tadoba Andhari	0.033	Karanth KU, Nichols JD, Kumar NS, Link WA, Hines JE (2004) Tigers and their prey: Predicting carnivore densities from prey abundance. Proc Natl Acad Sci U S A 101: 4854-4858.
India	E	Pakadiguddam	295151	2.17894e+06	44N	2.579	R	Tadoba Andhari	0.033	Karanth KU, Nichols JD, Kumar NS, Link WA, Hines JE (2004) Tigers and their prey: Predicting carnivore densities from prey abundance. Proc Natl Acad Sci U S A 101: 4854-4858.
India	E	Gosi (Kd)	355218	2.30881e+06	44N	22.258	R	Tadoba Andhari	0.033	Karanth KU, Nichols JD, Kumar NS, Link WA, Hines JE (2004) Tigers and their prey: Predicting carnivore densities from prey abundance. Proc Natl Acad Sci U S A 101: 4854-4858.
India	E	Tanakpur	414499	3.21471e+06	44N	2.35	R	Dudhwa/Kishenpur/Katernia Ghat	0.06	Jhala YV, Gopal R, Quereshi Q (2008) Status of tigers, co-predators and prey in India. New Delhi and Dehradun, India: National Tiger Conservation Authority and Wildlife Institute of India. 152 p.
India	E	Sarafgaarh	785254	2.45603e+06	44N	2.33	R	Similipal	0.022	Jhala YV, Gopal R, Quereshi Q (2008) Status of tigers, co-predators and prey in India. New Delhi and Dehradun, India: National Tiger Conservation Authority and Wildlife Institute of India. 152 p.
India	E	Roomal	402936	2.46856e+06	44N	2.0275	R	Kanha (includes Mukki, Supkhar, Phen)	0.08	Jhala YV, Gopal R, Quereshi Q (2008) Status of tigers, co-predators and prey in India. New Delhi and Dehradun, India: National Tiger Conservation Authority and Wildlife Institute of India. 152 p.
India	E	Gangulpara	425970	2.42009e+06	44N	1.7992	R	Kanha (includes Mukki, Supkhar, Phen)	0.08	Jhala YV, Gopal R, Quereshi Q (2008) Status of tigers, co-predators and prey in India. New Delhi and Dehradun, India: National Tiger Conservation Authority and Wildlife Institute of India. 152 p.
India	E	Bargoor	398468	2.46008e+06	44N	1.65	R	Kanha (includes Mukki, Supkhar, Phen)	0.08	Jhala YV, Gopal R, Quereshi Q (2008) Status of tigers, co-predators and prey in India. New Delhi and Dehradun, India: National Tiger Conservation Authority and Wildlife Institute of India. 152 p.
India	E	Goda Ghat	379361	2.63201e+06	44N	1.619	R	Bandhavgarh	0.12	Jhala YV, Gopal R, Quereshi Q (2008) Status of tigers, co-predators and prey in India. New Delhi and Dehradun, India: National Tiger Conservation Authority and Wildlife Institute of India. 152 p.
India	E	Bichhia	468724	2.48174e+06	44N	1.5366	R	Kanha (includes Mukki, Supkhar, Phen)	0.08	Jhala YV, Gopal R, Quereshi Q (2008) Status of tigers, co-predators and prey in India. New Delhi and Dehradun, India: National Tiger Conservation Authority and Wildlife Institute of India. 152 p.
India	E	Kamthikhairy (Pench)	312477	2.37424e+06	44N	23.653	R	Pench (Maharashtra/Madhya Pradesh)	0.08	Jhala YV, Gopal R, Quereshi Q (2008) Status of tigers, co-predators and prey in India. New Delhi and Dehradun, India: National Tiger Conservation Authority and Wildlife Institute of India. 152 p.
India	E	Deogaon	261336	2.5003e+06	44N	1.383	R	Melghat	0.067	Karanth KU, Nichols JD, Kumar NS, Link WA, Hines JE (2004) Tigers and their prey: Predicting carnivore densities from prey abundance. Proc Natl Acad Sci U S A 101: 4854-4858.
India	E	Katangjhari	392204	2.41613e+06	44N	1.3682	R	Kanha (includes Mukki, Supkhar, Phen)	0.08	Jhala YV, Gopal R, Quereshi Q (2008) Status of tigers, co-predators and prey in India. New Delhi and Dehradun, India: National Tiger Conservation Authority and Wildlife Institute of India. 152 p.
India	E	Moorum Nalla	391857	2.4381e+06	44N	1.2	R	Kanha (includes Mukki, Supkhar, Phen)	0.08	Jhala YV, Gopal R, Quereshi Q (2008) Status of tigers, co-predators and prey in India. New Delhi and Dehradun, India: National Tiger Conservation Authority and Wildlife Institute of India. 152 p.
India	E	Khairbandha	403661	2.37591e+06	44N	4.147	R	Tadoba Andhari	0.033	Karanth KU, Nichols JD, Kumar NS, Link WA, Hines JE (2004) Tigers and their prey: Predicting carnivore densities from prey abundance. Proc Natl Acad Sci U S A 101: 4854-4858.
India	E	Khairi	371111	2.24264e+06	44N	1.518	R	Tadoba Andhari	0.033	Karanth KU, Nichols JD, Kumar NS, Link WA, Hines JE (2004) Tigers and their prey: Predicting carnivore densities from prey abundance. Proc Natl Acad Sci U S A 101: 4854-4858.
India	E	Bhitrigarh	440452	2.61259e+06	44N	1.09	R	Bandhavgarh	0.12	Jhala YV, Gopal R, Quereshi Q (2008) Status of tigers, co-predators and prey in India. New Delhi and Dehradun, India: National Tiger Conservation Authority and Wildlife Institute of India. 152 p.
India	E	Khekaranalla	287699	2.38347e+06	44N	5.566	R	Pench (Maharashtra/Madhya Pradesh)	0.08	Jhala YV, Gopal R, Quereshi Q (2008) Status of tigers, co-predators and prey in India. New Delhi and Dehradun, India: National Tiger Conservation Authority and Wildlife Institute of India. 152 p.
India	E	Bhivapur	276996	2.33158e+06	44N	0.9	R	Pench (Maharashtra/Madhya Pradesh)	0.08	Jhala YV, Gopal R, Quereshi Q (2008) Status of tigers, co-predators and prey in India. New Delhi and Dehradun, India: National Tiger Conservation Authority and Wildlife Institute of India. 152 p.
India	E	Tejgarh	337363	2.6118e+06	44N	0.87	R	Bandhavgarh	0.12	Jhala YV, Gopal R, Quereshi Q (2008) Status of tigers, co-predators and prey in India. New Delhi and Dehradun, India: National Tiger Conservation Authority and Wildlife Institute of India. 152 p.
India	E	Jojharpur/Deokhoh	254712	2.50499e+06	44N	0.83	R	Melghat	0.067	Karanth KU, Nichols JD, Kumar NS, Link WA, Hines JE (2004) Tigers and their prey: Predicting carnivore densities from prey abundance. Proc Natl Acad Sci U S A 101: 4854-4858.
India	E	Bangai	245539	2.47528e+06	44N	0.7883	R	Melghat	0.067	Karanth KU, Nichols JD, Kumar NS, Link WA, Hines JE (2004) Tigers and their prey: Predicting carnivore densities from prey abundance. Proc Natl Acad Sci U S A 101: 4854-4858.
India	E	Madan	243981	2.31776e+06	44N	1.58	R	Pench (Maharashtra/Madhya Pradesh)	0.08	Jhala YV, Gopal R, Quereshi Q (2008) Status of tigers, co-predators and prey in India. New Delhi and Dehradun, India: National Tiger Conservation Authority and Wildlife Institute of India. 152 p.
India	E	Chhotaki	614820	2.65061e+06	44N	0.675	R	Bandhavgarh	0.12	Jhala YV, Gopal R, Quereshi Q (2008) Status of tigers, co-predators and prey in India. New Delhi and Dehradun, India: National Tiger Conservation Authority and Wildlife Institute of India. 152 p.
India	E	Navegaon	332885	2.30361e+06	44N	0.64	R	Tadoba Andhari	0.033	Karanth KU, Nichols JD, Kumar NS, Link WA, Hines JE (2004) Tigers and their prey: Predicting carnivore densities from prey abundance. Proc Natl Acad Sci U S A 101: 4854-4858.
India	E	Nagalwadi	296442	2.38707e+06	44N	9.522	R	Pench (Maharashtra/Madhya Pradesh)	0.08	Jhala YV, Gopal R, Quereshi Q (2008) Status of tigers, co-predators and prey in India. New Delhi and Dehradun, India: National Tiger Conservation Authority and Wildlife Institute of India. 152 p.
India	E	Nalleshwar	351211	2.23797e+06	44N	3.16	R	Tadoba Andhari	0.033	Karanth KU, Nichols JD, Kumar NS, Link WA, Hines JE (2004) Tigers and their prey: Predicting carnivore densities from prey abundance. Proc Natl Acad Sci U S A 101: 4854-4858.
India	E	Satiguda	599846	2.03225e+06	44N	0.567	R	Tadoba Andhari	0.033	Karanth KU, Nichols JD, Kumar NS, Link WA, Hines JE (2004) Tigers and their prey: Predicting carnivore densities from prey abundance. Proc Natl Acad Sci U S A 101: 4854-4858.
India	E	Deokatta	477730	2.34806e+06	44N	0.559	R	Tadoba Andhari	0.033	Karanth KU, Nichols JD, Kumar NS, Link WA, Hines JE (2004) Tigers and their prey: Predicting carnivore densities from prey abundance. Proc Natl Acad Sci U S A 101: 4854-4858.
India	E	Bamera	498595	2.62952e+06	44N	0.559	R	Bandhavgarh	0.12	Jhala YV, Gopal R, Quereshi Q (2008) Status of tigers, co-predators and prey in India. New Delhi and Dehradun, India: National Tiger Conservation Authority and Wildlife Institute of India. 152 p.
India	E	Nawegaonbandh	409257	2.31255e+06	44N	10.344	R	Tadoba Andhari	0.033	Karanth KU, Nichols JD, Kumar NS, Link WA, Hines JE (2004) Tigers and their prey: Predicting carnivore densities from prey abundance. Proc Natl Acad Sci U S A 101: 4854-4858.
India	E	Panchadhara	250980	2.31381e+06	44N	1.67	R	Pench (Maharashtra/Madhya Pradesh)	0.08	Jhala YV, Gopal R, Quereshi Q (2008) Status of tigers, co-predators and prey in India. New Delhi and Dehradun, India: National Tiger Conservation Authority and Wildlife Institute of India. 152 p.
India	E	Lokpal Sagar	420746	2734367	44N	1.36	R	Bandhavgarh	0.12	Jhala YV, Gopal R, Quereshi Q (2008) Status of tigers, co-predators and prey in India. New Delhi and Dehradun, India: National Tiger Conservation Authority and Wildlife Institute of India. 152 p.
India	E	Ahmadpur	423128	2.45756e+06	44N	0.96	R	Kanha (includes Mukki, Supkhar, Phen)	0.08	Jhala YV, Gopal R, Quereshi Q (2008) Status of tigers, co-predators and prey in India. New Delhi and Dehradun, India: National Tiger Conservation Authority and Wildlife Institute of India. 152 p.
India	E	Lower Sakarwara	385499	2.63064e+06	44N	0.51	R	Bandhavgarh	0.12	Jhala YV, Gopal R, Quereshi Q (2008) Status of tigers, co-predators and prey in India. New Delhi and Dehradun, India: National Tiger Conservation Authority and Wildlife Institute of India. 152 p.
India	E	Pawanpar	373198	2.24492e+06	44N	1.269	R	Tadoba Andhari	0.033	Karanth KU, Nichols JD, Kumar NS, Link WA, Hines JE (2004) Tigers and their prey: Predicting carnivore densities from prey abundance. Proc Natl Acad Sci U S A 101: 4854-4858.
India	E	Pendhari	302142	2.37268e+06	44N	0.554	R	Pench (Maharashtra/Madhya Pradesh)	0.08	Jhala YV, Gopal R, Quereshi Q (2008) Status of tigers, co-predators and prey in India. New Delhi and Dehradun, India: National Tiger Conservation Authority and Wildlife Institute of India. 152 p.
India	E	Rengepar	409155	2351892	44N	1.316	R	Tadoba Andhari	0.033	Karanth KU, Nichols JD, Kumar NS, Link WA, Hines JE (2004) Tigers and their prey: Predicting carnivore densities from prey abundance. Proc Natl Acad Sci U S A 101: 4854-4858.
India	E	Risala	385383	2.3516e+06	44N	1.562	R	Tadoba Andhari	0.033	Karanth KU, Nichols JD, Kumar NS, Link WA, Hines JE (2004) Tigers and their prey: Predicting carnivore densities from prey abundance. Proc Natl Acad Sci U S A 101: 4854-4858.
India	E	Jamun Hai	429627	2.72984e+06	44N	0.62	R	Bandhavgarh	0.12	Jhala YV, Gopal R, Quereshi Q (2008) Status of tigers, co-predators and prey in India. New Delhi and Dehradun, India: National Tiger Conservation Authority and Wildlife Institute of India. 152 p.
India	E	Tultuli	420469	2.25187e+06	44N	50.92	R	Tadoba Andhari	0.033	Karanth KU, Nichols JD, Kumar NS, Link WA, Hines JE (2004) Tigers and their prey: Predicting carnivore densities from prey abundance. Proc Natl Acad Sci U S A 101: 4854-4858.
India	E	Marhi	638011	2.69155e+06	44N	0.5	R	Bandhavgarh	0.12	Jhala YV, Gopal R, Quereshi Q (2008) Status of tigers, co-predators and prey in India. New Delhi and Dehradun, India: National Tiger Conservation Authority and Wildlife Institute of India. 152 p.
India	E	Bhanjanagar	246405	2.2104e+06	45N	8.94	R	Similipal	0.022	Jhala YV, Gopal R, Quereshi Q (2008) Status of tigers, co-predators and prey in India. New Delhi and Dehradun, India: National Tiger Conservation Authority and Wildlife Institute of India. 152 p.
India	E	Derjang	295168	2.30565e+06	45N	8.66	R	Similipal	0.022	Jhala YV, Gopal R, Quereshi Q (2008) Status of tigers, co-predators and prey in India. New Delhi and Dehradun, India: National Tiger Conservation Authority and Wildlife Institute of India. 152 p.
India	E	Sunei	442990	2.37175e+06	45N	7.77	R	Similipal	0.022	Jhala YV, Gopal R, Quereshi Q (2008) Status of tigers, co-predators and prey in India. New Delhi and Dehradun, India: National Tiger Conservation Authority and Wildlife Institute of India. 152 p.
India	E	Kalo	443886	2.37964e+06	45N	5.35	R	Similipal	0.022	Jhala YV, Gopal R, Quereshi Q (2008) Status of tigers, co-predators and prey in India. New Delhi and Dehradun, India: National Tiger Conservation Authority and Wildlife Institute of India. 152 p.
India	E	Kuanria	269379	2.25128e+06	45N	4.855	R	Similipal	0.022	Jhala YV, Gopal R, Quereshi Q (2008) Status of tigers, co-predators and prey in India. New Delhi and Dehradun, India: National Tiger Conservation Authority and Wildlife Institute of India. 152 p.
India	E	Ghodahada	232246	2.13508e+06	45N	3.522	R	Similipal	0.022	Jhala YV, Gopal R, Quereshi Q (2008) Status of tigers, co-predators and prey in India. New Delhi and Dehradun, India: National Tiger Conservation Authority and Wildlife Institute of India. 152 p.
India	E	Malay	223748	2.64799e+06	45N	3.46	R	Bandhavgarh	0.12	Jhala YV, Gopal R, Quereshi Q (2008) Status of tigers, co-predators and prey in India. New Delhi and Dehradun, India: National Tiger Conservation Authority and Wildlife Institute of India. 152 p.
India	E	Pillasalki	222755	2.26086e+06	45N	2.57	R	Similipal	0.022	Jhala YV, Gopal R, Quereshi Q (2008) Status of tigers, co-predators and prey in India. New Delhi and Dehradun, India: National Tiger Conservation Authority and Wildlife Institute of India. 152 p.
India	E	Suhagi	288449	2.27503e+06	45N	1.538	R	Similipal	0.022	Jhala YV, Gopal R, Quereshi Q (2008) Status of tigers, co-predators and prey in India. New Delhi and Dehradun, India: National Tiger Conservation Authority and Wildlife Institute of India. 152 p.
India	E	Dadara Ghati	322150	2.32984e+06	45N	0.847	R	Similipal	0.022	Jhala YV, Gopal R, Quereshi Q (2008) Status of tigers, co-predators and prey in India. New Delhi and Dehradun, India: National Tiger Conservation Authority and Wildlife Institute of India. 152 p.
India	E	Butanduba	203458	2.65161e+06	45N	0.63	R	Bandhavgarh	0.12	Jhala YV, Gopal R, Quereshi Q (2008) Status of tigers, co-predators and prey in India. New Delhi and Dehradun, India: National Tiger Conservation Authority and Wildlife Institute of India. 152 p.
India	E	GRanD ID 4796	283304	3.27367e+06	44N	47.2	R	Cobertt	0.22	Jhala YV, Gopal R, Quereshi Q (2008) Status of tigers, co-predators and prey in India. New Delhi and Dehradun, India: National Tiger Conservation Authority and Wildlife Institute of India. 152 p.
India	E	GRanD ID 4801	410441	3.18368e+06	44N	45.7	R	Dudhwa/Kishenpur/Katernia Ghat	0.06	Jhala YV, Gopal R, Quereshi Q (2008) Status of tigers, co-predators and prey in India. New Delhi and Dehradun, India: National Tiger Conservation Authority and Wildlife Institute of India. 152 p.
India	E	GRanD ID 4898	790398	2.394e+06	44N	500.7	R	Similipal	0.022	Jhala YV, Gopal R, Quereshi Q (2008) Status of tigers, co-predators and prey in India. New Delhi and Dehradun, India: National Tiger Conservation Authority and Wildlife Institute of India. 152 p.
India	E	GRanD ID 4907	425529	2358934	45N	30	R	Similipal	0.022	Jhala YV, Gopal R, Quereshi Q (2008) Status of tigers, co-predators and prey in India. New Delhi and Dehradun, India: National Tiger Conservation Authority and Wildlife Institute of India. 152 p.
India	E	GRanD ID 5002	562569	1.50943e+06	43N	97.4	R	Nagarahole/Bandipur/Mudumulai	0.1	Karanth KU, Nichols JD, Kumar NS, Link WA, Hines JE (2004) Tigers and their prey: Predicting carnivore densities from prey abundance. Proc Natl Acad Sci U S A 101: 4854-4858.
India	E	GRanD ID 5043	733692	986651	43N	15.4	R	Kalad	0.015	Jhala YV, Gopal R, Quereshi Q (2008) Status of tigers, co-predators and prey in India. New Delhi and Dehradun, India: National Tiger Conservation Authority and Wildlife Institute of India. 152 p.
India	E	Haripura	336985	3.22203e+06	44N	12.31	R	Cobertt	0.22	Jhala YV, Gopal R, Quereshi Q (2008) Status of tigers, co-predators and prey in India. New Delhi and Dehradun, India: National Tiger Conservation Authority and Wildlife Institute of India. 152 p.
India	E	Ranganadi Dam	580780	3.02467e+06	46N	0.7	R	Kaziranga	0.168	Karanth KU, Nichols JD, Kumar NS, Link WA, Hines JE (2004) Tigers and their prey: Predicting carnivore densities from prey abundance. Proc Natl Acad Sci U S A 101: 4854-4858.
India	E	Bansagar Dam	529241	2.67543e+06	44N	454	R	Bandhavgarh	0.12	Jhala YV, Gopal R, Quereshi Q (2008) Status of tigers, co-predators and prey in India. New Delhi and Dehradun, India: National Tiger Conservation Authority and Wildlife Institute of India. 152 p.
India	P	Icchampally Project	428684	2.06051e+06	44N	NA	R	NA	NA
India	P	Attapady	671567	1.22371e+06	43N	NA	R	NA	NA
India	P	Muraripalli Tank	321782	1.77565e+06	44N	NA	R	NA	NA
India	E	Mahamadwad (Nardav)	380600	1.79122e+06	43N	4.243	R	Nagarahole/Bandipur/Mudumulai	0.1	Karanth KU, Nichols JD, Kumar NS, Link WA, Hines JE (2004) Tigers and their prey: Predicting carnivore densities from prey abundance. Proc Natl Acad Sci U S A 101: 4854-4858.
India	E	Talamba	381409	1772803	43N	21.35	R	Nagarahole/Bandipur/Mudumulai	0.1	Karanth KU, Nichols JD, Kumar NS, Link WA, Hines JE (2004) Tigers and their prey: Predicting carnivore densities from prey abundance. Proc Natl Acad Sci U S A 101: 4854-4858.
India	E	Human	346875	2.2472e+06	44N	80.93	R	Tadoba Andhari	0.033	Karanth KU, Nichols JD, Kumar NS, Link WA, Hines JE (2004) Tigers and their prey: Predicting carnivore densities from prey abundance. Proc Natl Acad Sci U S A 101: 4854-4858.
India	E	Bewartola (Interstate Pr)	462037	2.35204e+06	44N	1.4789	R	Tadoba Andhari	0.033	Karanth KU, Nichols JD, Kumar NS, Link WA, Hines JE (2004) Tigers and their prey: Predicting carnivore densities from prey abundance. Proc Natl Acad Sci U S A 101: 4854-4858.
Cambodja	E	Ochum	716219	1524971	48N	1.86	PE	NA	NA	NA
Cambodja	E	Kirirom	394478	1242260	48N	1.14	PE	NA	NA	NA
Cambodja	E	Unknown 1	742752	1.39781e+06	48N	8.29	PE	NA	NA	NA
Cambodja	E	Unknown 2	400538	1.57326e+06	48N	1.81	PE	NA	NA	NA
Cambodja	E	Stung Atai	300328	1.33772e+06	48N	59.05	PE	NA	NA	NA
Cambodja	E	Chrum	317119	1.32244e+06	48N	80.33	PE	NA	NA	NA
Cambodja	E	Unknown X	345069	1299994	48N	170.92	PE	NA	NA	NA
Cambodja	E	Kamchay dam reservoir	403687	1.1837e+06	48N	19.9	PE	NA	NA	NA
Cambodja	E	Unknown X2	742040	1.55502e+06	48N	480.95	PE	NA	NA	NA
Cambodja	E	Unknown X3	664389	1.35088e+06	48N	90.62	PE	NA	NA	NA
Cambodja	E	Lower Sesan 2	636754	1.49847e+06	48N	335	PE	NA	NA	NA
Cambodja	E	Unknown 82	637336	1.38274e+06	48N	1.75	PE	NA	NA	NA
Laos	E	Houay Ho	689657	1.66566e+06	48N	37	PE	NA	NA	NA
Laos	E	Nam Leuk	283142	2.03981e+06	48N	17.2	PE	NA	NA	NA
Laos	E	Nam Mang 3	263845	2030291	48N	10.2	PE	NA	NA	NA
Laos	E	Nam Ngiep 2	326870	2.13483e+06	48N	0.62	PE	NA	NA	NA
Laos	E	Nam Ngeip 3A	319625	2.12867e+06	48N	1.8	PE	NA	NA	NA
Laos	E	Nam Ngum 1	241105	2.0507e+06	48N	370	PE	NA	NA	NA
Laos	E	Nam Ngum 2	265498	2.07498e+06	48N	122.2	PE	NA	NA	NA
Laos	E	Nam Ngum 5	250112	2.14195e+06	48N	14.6	PE	NA	NA	NA
Laos	E	Nam Phay	266324	2.11475e+06	48N	7.44	PE	NA	NA	NA
Laos	E	Nam Phoun	255745	2031023	48N	2.11	PE	NA	NA	NA
Laos	E	Nam San 3A	359385	2.11564e+06	48N	8.5	PE	NA	NA	NA
Laos	E	Nam Theun 2	494951	1.98989e+06	48N	450	PE	NA	NA	NA
Laos	E	Theun-Hinboun exp.	461549	2.02311e+06	48N	105	PE	NA	NA	NA
Laos	E	Xe Kaman 1	731912	1.65511e+06	48N	149.8	PE	NA	NA	NA
Laos	E	Xe Kaman 3	753552	1.70675e+06	48N	5.2	PE	NA	NA	NA
Laos	E	Unknown 36	252657	2.08847e+06	48N	1.08	PE	NA	NA	NA
Laos	E	Nam Bi 2	772957	1.68339e+06	48N	0.64	PE	NA	NA	NA
Laos	E	Nam Bi 3	770057	1.68177e+06	48N	1.07	PE	NA	NA	NA
Laos	E	Nam Kong 2	700098	1.60325e+06	48N	4.2	PE	NA	NA	NA
Laos	E	Nam Ngiep 1	347230	2.06226e+06	48N	67	PE	NA	NA	NA
Laos	E	Don Sahong	603267	1541756	48N	2.2	PE	NA	NA	NA
Laos	E	Nam Ngiep (Downstream)	343533	2.06247e+06	48N	1.27	PE	NA	NA	NA
Laos	E	Nam Ngum 3	276818	2.11148e+06	48N	25.6	PE	NA	NA	NA
Laos	E	Nam Pha Gnai	276149	2.10365e+06	48N	1.5	PE	NA	NA	NA
Laos	E	Nam Pot	317531	2.11949e+06	48N	4.9	PE	NA	NA	NA
Laos	E	Xe Nam Noy	674954	1.66186e+06	48N	50.6	PE	NA	NA	NA
Myanmar	E	Kanyin	719458	1.99051e+06	46N	7.93	PE	NA	NA	NA
Myanmar	E	Khawar	712403	2.04126e+06	46N	7.89	PE	NA	NA	NA
Myanmar	E	Kun Chaung	715220	2.03161e+06	46N	28.73	PE	NA	NA	NA
Myanmar	E	Kyeeon Kyeewa	647960	2.24883e+06	46N	33	PE	NA	NA	NA
Myanmar	E	Ma Mya	720212	2.00322e+06	46N	5.38	PE	NA	NA	NA
Myanmar	E	Maday	696607	2.10561e+06	46N	3.89	PE	NA	NA	NA
Myanmar	E	Manchaung (Mann)	648801	2.22283e+06	46N	6.2	PE	NA	NA	NA
Myanmar	E	Mone	631392	2.26494e+06	46N	42	PE	NA	NA	NA
Myanmar	E	Myittha	642291	2.30831e+06	46N	9.32	PE	NA	NA	NA
Myanmar	E	Nankathu	715783	1.97478e+06	46N	2.49	PE	NA	NA	NA
Myanmar	E	South Khayan	605715	2.49948e+06	46N	1.46	PE	NA	NA	NA
Myanmar	E	Yazagyo	775391	2.06109e+06	46N	50.59	PE	NA	NA	NA
Myanmar	E	Yinshe	611989	2.60276e+06	46N	3.45	PE	NA	NA	NA
Myanmar	E	Nam Khok	664506	2.2081e+06	46N	0.54	PE	NA	NA	NA
Myanmar	E	Unknown 84	368747	1779095	47N	2.46	PE	NA	NA	NA
Myanmar	E	Buywa	622304	2.27902e+06	46N	38	PE	NA	NA	NA
Myanmar	E	Manipur	598192	2.52206e+06	46N	27.76	PE	NA	NA	NA
Myanmar	E	Upper Buywa	611188	2.30104e+06	46N	76	PE	NA	NA	NA
Thailand	E	Huai Nam Man	778647	1.93746e+06	47N	2.19	PE	NA	NA	NA
Thailand	E	Huai Yang	807198	1.86978e+06	47N	0.9	PE	NA	NA	NA
Thailand	E	Lam Phra Phloeng	805962	1615408	47N	13.1	PE	NA	NA	NA
Thailand	E	Lam Sai Lai	809438	1.62484e+06	47N	13.11	PE	NA	NA	NA
Thailand	E	Sup Pradu	790826	1.64362e+06	47N	5.52	PE	NA	NA	NA
Thailand	E	Charat Phattana	386584	1.59436e+06	48N	1.9	PE	NA	NA	NA
Thailand	E	Huai Chan La	515310	1.59336e+06	48N	3.24	PE	NA	NA	NA
Thailand	E	Huai Dan Ai	454173	1.60231e+06	48N	1.54	PE	NA	NA	NA
Thailand	E	Huai Doan	551448	1.63146e+06	48N	1.06	PE	NA	NA	NA
Thailand	E	Huai Duanha	547554	1619288	48N	2.01	PE	NA	NA	NA
Thailand	E	Huai Hin Kong	551472	1.64135e+06	48N	1.33	PE	NA	NA	NA
Thailand	E	Huai Ka Nad Mon	369219	1596703	48N	2.26	PE	NA	NA	NA
Thailand	E	Huai Kanum	481659	1.59657e+06	48N	2.14	PE	NA	NA	NA
Thailand	E	Huai Lamoud	542605	1616804	48N	1.72	PE	NA	NA	NA
Thailand	E	Huai Mekha	291976	1.58804e+06	48N	0.9	PE	NA	NA	NA
Thailand	E	Huai O Ta Lat	417934	1.60838e+06	48N	0.78	PE	NA	NA	NA
Thailand	E	Huai Phueng (1)	522261	1.59498e+06	48N	0.78	PE	NA	NA	NA
Thailand	E	Huai Sa Phung	546302	1.62312e+06	48N	2.64	PE	NA	NA	NA
Thailand	E	Huai Sala	413238	1.60619e+06	48N	5.2	PE	NA	NA	NA
Thailand	E	Huai Ta	443146	1605293	48N	3.23	PE	NA	NA	NA
Thailand	E	Huai Ta Chu	430076	1.60824e+06	48N	2.55	PE	NA	NA	NA
Thailand	E	Huai Tabaeng	443694	1.60209e+06	48N	1.13	PE	NA	NA	NA
Thailand	E	Huai Tha Son	390273	1.59545e+06	48N	1.98	PE	NA	NA	NA
Thailand	E	Huai Wang Yai	505644	1597457	48N	1.6	PE	NA	NA	NA
Thailand	E	Klongpraput	208419	1.44181e+06	48N	6.55	PE	NA	NA	NA
Thailand	E	Lam Changham	270557	1.58356e+06	48N	6.35	PE	NA	NA	NA
Thailand	E	Lam Nang Rong	258845	1.58211e+06	48N	11.6	PE	NA	NA	NA
Thailand	E	Lam Pathia	277559	1.58455e+06	48N	5.11	PE	NA	NA	NA
Thailand	E	Mun Bon	192488	1.60316e+06	48N	1.275	PE	NA	NA	NA
Thailand	E	Nong Bon	257072	1.58185e+06	48N	0.85	PE	NA	NA	NA
Thailand	E	Phlan Suea Ton Lang	521137	1.59482e+06	48N	1.72	PE	NA	NA	NA
Thailand	E	Phon Thong	361069	1.59683e+06	48N	1.73	PE	NA	NA	NA
Thailand	E	Ta Tum	364268	1.59848e+06	48N	1.58	PE	NA	NA	NA
Thailand	E	Bhumipol	497045	1.90638e+06	47N	316	PE	NA	NA	NA
Thailand	E	Sirikit	665730	1.96479e+06	47N	260	PE	NA	NA	NA
Thailand	E	Sirindhorn	546066	1681167	48N	288	PE	NA	NA	NA
Thailand	E	Kiu Lom	565321	2048870	47N	1.9	PE	NA	NA	NA
Thailand	E	Pranburi	588079	1.37089e+06	47N	3.62	PE	NA	NA	NA
Thailand	E	Mae Chang	585042	2.02421e+06	47N	1.23	PE	NA	NA	NA
Thailand	E	Vajiralongkorn	456602	1.63616e+06	47N	388	PE	NA	NA	NA
Thailand	E	Mae Ngat Sombunchol	503502	2.11743e+06	47N	1.6	PE	NA	NA	NA
Thailand	E	Rat Cha Prapa	478752	991817	47N	16.5	PE	NA	NA	NA
Thailand	E	Pakmun	550258	1.68956e+06	48N	1.7	PE	NA	NA	NA
Thailand	E	Prasae	778682	1.43626e+06	47N	3.944	PE	NA	NA	NA
Vietname	E	A Luoi	731123	1.79201e+06	48N	20.8	PE	NA	NA	NA
Vietname	E	Cu Knia	803594	1.39379e+06	48N	1.03	PE	NA	NA	NA
Vietname	E	Dak Minh	804355	1.42874e+06	48N	1.35	PE	NA	NA	NA
Vietname	E	Dak Po	798680	1.62451e+06	48N	0.78	PE	NA	NA	NA
Vietname	E	Dray Hinh 2	815438	1.40303e+06	48N	16.02	PE	NA	NA	NA
Vietname	E	Ea Sup	813636	1.44622e+06	48N	2.21	PE	NA	NA	NA
Vietname	E	Ea Sup Thuong	818058	1.44279e+06	48N	15	PE	NA	NA	NA
Vietname	E	La Grai 3	786217	1.55177e+06	48N	2.46	PE	NA	NA	NA
Vietname	E	Plei Krong	808736	1.5948e+06	48N	53.28	PE	NA	NA	NA
Vietname	E	Pleipai	813503	1.49301e+06	48N	1.65	PE	NA	NA	NA
Vietname	E	Sesan 3	793779	1.57331e+06	48N	6.4	PE	NA	NA	NA
Vietname	E	Sre Pok 3	812386	1.41148e+06	48N	22.77	PE	NA	NA	NA
Vietname	E	Sre Pok 4	809987	1.41754e+06	48N	150	PE	NA	NA	NA
Vietname	E	Trung Doan 739	779532	1.45821e+06	48N	1.78	PE	NA	NA	NA
Vietname	E	Yali	805377	1.57474e+06	48N	64.5	PE	NA	NA	NA
Vietname	E	Unknown 83	794748	1.54667e+06	48N	3.21	PE	NA	NA	NA
Vietname	E	Dak Doa	187684	1570102	49N	2.5	PE	NA	NA	NA
Vietname	E	Dak Psi 4	177319	1.63491e+06	49N	0.48	PE	NA	NA	NA
Vietname	E	Krông Nô 3	204565	1.35145e+06	49N	1.75	PE	NA	NA	NA
Vietname	E	Upper Kontum	201670	1.62634e+06	49N	7.08	PE	NA	NA	NA
Vietname	E	Thac Mo	735358	1.3012e+06	48N	109	PE	NA	NA	NA
Vietname	E	Dai Ninh	239921	1.31127e+06	49N	22.6	PE	NA	NA	NA
Vietname	E	Tri An	722277	1228195	48N	323	PE	NA	NA	NA
Vietname	E	Can Don	532150	2.48679e+06	48N	34	PE	NA	NA	NA
Vietname	E	Ta Trach	782889	1.8024e+06	48N	717	PE	NA	NA	NA
India	E	Itiadoh Dam	430723	2.28052e+06	44N	46.91	PE	NA	NA	NA
India	E	Sirpur	442864	2.32574e+06	44N	32.97	PE	NA	NA	NA
India	E	Dina	408172	2.18467e+06	44N	13.765	PE	NA	NA	NA
India	E	Kalisarar	443223	2.34165e+06	44N	6.5	PE	NA	NA	NA
India	E	Chulbandh	419425	2.34767e+06	44N	3.75	PE	NA	NA	NA
India	E	Mayana	529087	2.2578e+06	44N	1.587	PE	NA	NA	NA
India	E	Binjali Tank	520434	2.18542e+06	44N	1.292	PE	NA	NA	NA
India	E	P. V. Pakhanjore	519764	2.18311e+06	44N	1.07	PE	NA	NA	NA
India	E	Lagam	384096	2.16381e+06	44N	1.6	PE	NA	NA	NA
India	E	Managad	449539	2.34878e+06	44N	1.1048	PE	NA	NA	NA
India	E	Salegaon	430915	2.33925e+06	44N	0.7043	PE	NA	NA	NA
India	E	Shirpur	442864	2.32574e+06	44N	25.51	PE	NA	NA	NA
India	E	Umarzari	423148	2340225	44N	1.751	PE	NA	NA	NA
India	E	Palandar Zamidari	423039	2.30541e+06	44N	0.583	PE	NA	NA	NA
Cambodja	P	Stung Sen	526592	1.47059e+06	48N	NA	PE	NA	NA	NA
Laos	P	Nam Bak 2	296721	2.07744e+06	48N	NA	PE	NA	NA	NA
Laos	P	Xekong 3B	696150	1.67203e+06	48N	NA	PE	NA	NA	NA
Laos	P	Xekong 5	706642	1.76702e+06	48N	NA	PE	NA	NA	NA
Laos	P	Nam Hinboun 1	448255	1.9719e+06	48N	NA	PE	NA	NA	NA
Myanmar	P	Nam Tabak II	370736	2.77535e+06	47N	NA	PE	NA	NA	NA
Myanmar	P	Myitsone	351259	2.84221e+06	47N	NA	PE	NA	NA	NA
India	P	Karwappa	414898	2.22671e+06	44N	NA	PE	NA	NA	NA
Bhutan	E	Dagachhu HEP	735396	3.02245e+06	45N	0.01	R	Across Bhutan	0.0023	Tempa, T., Hebblewhite, M., Goldberg, J. F., Norbu, N., Wangchuk, T. R., Xiao, W., & Mills, L. S. (2019). The spatial distribution and population density of tigers in mountainous terrain of Bhutan. Biological Conservation, 238, 108192.
Bhutan	E	Kurichhu	322096	3011678	46N	0.63	R	Across Bhutan	0.0023	Tempa, T., Hebblewhite, M., Goldberg, J. F., Norbu, N., Wangchuk, T. R., Xiao, W., & Mills, L. S. (2019). The spatial distribution and population density of tigers in mountainous terrain of Bhutan. Biological Conservation, 238, 108192.
