# Supplementary material for: Impacts of hydropower on the habitat of jaguars and tigers
Source: Commun Biol. 2021 Dec 9;4:1358. doi: 10.1038/s42003-021-02878-5 (PMC8660786; doi:10.1038/s42003-021-02878-5)
Supplement: Supplementary file 6 — Supplementary Data 3 [file 42003_2021_2878_MOESM6_ESM.xlsx]

## Sheet: Sheet1
Location	Estimated jaguar density (individuals/km2)	Dam name	Dam status	Dam coordinates			Reservoir area (km2)	Installed capacity (MW)	Estimated number of affected jarguars by habitat flooding	No. of jaguars/100MW
				North	East	Zone
Moro do Diabo	0.0239	Rosana	E	307833	7.49956e+06	22S	261.44	354	6.24842	1.76509
Moro do Diabo	0.0239	Porto Primavera (Eng° Sérgio Motta)	E	298476	7.5132e+06	22S	1929.64	1540	46.1184	2.9947
Ivinhema	0.0166	Foz do Piquiri	P	196001	7.32869e+06	22S	40.79	101.2	0.677114	0.669085
Cardoso	0	Chaminé	E	693959	7.14278e+06	22S	4.11	18	0	0
Cardoso	0	Guaricana	E	703374	7.15432e+06	22S	0.9	36	0	0
Intervales-Petar	0.0066	Salto do Iporanga	E	223505	7.33198e+06	23S	2.69	36.87	0.017754	0.048153
Intervales-Petar	0.0066	São José	E	201002	7.34197e+06	23S	1.9	0.7884	0.01254	1.59056
Jureia	0	Serraria	E	241083	7.32659e+06	23S	2.13	24	0	0
Jureia	0	Alecrim	E	248132	7.33455e+06	23S	1.54	72	0	0
Jureia	0	Porto Raso	E	254298	7.33683e+06	23S	1.59	28.4	0	0
Jureia	0	Barra	E	260390	7.3412e+06	23S	2.02	40.4	0	0
Jureia	0	Henry Borden	E	351120	7.36029e+06	23S	127.45	889	0	0
Serra da Bocaina	0	Lavrinhas	E	514051	7504292	23S	0.76	30	0	0
Serra da Bocaina	0	Queluz	E	520981	7.50697e+06	23S	1.27	30	0	0
Serra dos Orgaos	0	Japeri	P	639611	7.49225e+06	23S	1.04	7.2	0	0
Serra dos Orgaos	0	Bromélia	P	794762	7.49977e+06	22S	0.8	1.01	0	0
Vale NR	0.0242	Retiro Baixo	E	523060	7.91262e+06	23S	22.58	83.66	0.546436	0.653163
Vale NR	0.0242	Paraúna	E	609129	7.93885e+06	23S	1.5	4.28	0.0363	0.848131
Vale NR	0.0242	Serra das Agulhas	E	609814	7.96927e+06	23S	0.65	30	0.01573	0.0524333
Vale NR	0.0242	Santa Helena	E	555833	8036736	23S	0.7	5.335	0.01694	0.317526
Vale NR	0.0242	Oswaldo Vicitin	E	608326	7.99033e+06	23S	0.55	29.25	0.01331	0.0455043
Vale NR	0.0242	Choro	P	527976	7.89731e+06	23S	15.94	57.4	0.385748	0.672035
Vale NR	0.0242	Andorinha	P	519053	7914457	23S	0.96	7	0.023232	0.331886
Vale NR	0.0242	Andorinha	P	615942	7.96842e+06	23S	0.53	1.9	0.012826	0.675053
Vale NR	0.0242	Cedro	P	591346	7.92477e+06	22S	163.63	80	3.95985	4.94981
Vale NR	0.0242	Paraúna 2	P	609142	7.93881e+06	23S	1	24	0.0242	0.100833
Vale NR	0.0242	Cocal	P	612859	7967686	23S	1.1	4.4	0.02662	0.605
Vale NR	0.0242	Santo Hipólito	P	577038	7.97503e+06	23S	195.67	95	4.73521	4.98444
Vale NR	0.0242	Aracy Righi Vicintin	P	615132	7.98904e+06	23S	3	3.63	0.0726	2
Caatinga	0.0267	Sobradinho	E	299375	8.95706e+06	24S	2736.07	1050.3	73.0531	6.95545
Caatinga	0.0267	Riacho Seco	P	425458	9.02848e+06	24S	127.9	276	3.41493	1.23729
Caatinga	0.0267	Pedra Branca	P	443973	9.04969e+06	24S	121.8	320	3.25206	1.01627
Emas P.N., Cerrado	0.01255	Unaí Baixo	E	283084	8.20921e+06	23S	10.5	26	0.131775	0.506827
Emas P.N., Cerrado	0.01255	Santa Edwiges III	E	357568	8410828	23S	0.66	11.6	0.008283	0.0714052
Emas P.N., Cerrado	0.01255	Santa Edwiges II	E	370826	8.41234e+06	23S	0.51	13	0.0064005	0.0492346
Emas P.N., Cerrado	0.01255	Riachão (Antiga Santa Edwiges I)	E	370584	8.41805e+06	23S	2.52	13.4	0.031626	0.236015
Emas P.N., Cerrado	0.01255	Fazenda Rancho Alegre e Fazenda Caraibinha	E	262234	8.43573e+06	23S	0.5	0.07912	0.006275	7.93099
Emas P.N., Cerrado	0.01255	Serra da Mesa	E	791355	8.469e+06	22S	1254.09	1275	15.7388	1.23442
Emas P.N., Cerrado	0.01255	Cana Brava	E	809387	8.51657e+06	22S	139.63	450	1.75236	0.389413
Emas P.N., Cerrado	0.01255	São Salvador	E	799831	8.58244e+06	22S	104	243.2	1.3052	0.536678
Emas P.N., Cerrado	0.01255	Peixe Angical	E	784359	8.64603e+06	22S	294.1	498.75	3.69095	0.740041
Emas P.N., Cerrado	0.01255	Bebedouro	E	345705	8237721	23S	0.72	16.02	0.009036	0.0564045
Emas P.N., Cerrado	0.01255	Costa	E	371893	8.30043e+06	23S	2.6	19	0.03263	0.171737
Emas P.N., Cerrado	0.01255	Lajari	E	247559	8.01407e+06	22S	0.52	20.88	0.006526	0.0312548
Emas P.N., Cerrado	0.01255	Mutum	P	245845	8.01001e+06	22S	2.27	8.5	0.0284885	0.335159
Emas P.N., Cerrado	0.01255	Serra Azul	P	359234	8.0241e+06	22S	77.1	37.91	0.967605	2.55237
Emas P.N., Cerrado	0.01255	Urucuia	P	372460	8.26809e+06	23S	212.15	42	2.66248	6.33924
Emas P.N., Cerrado	0.01255	Gonçalo	P	371207	8.2791e+06	23S	13	9.4	0.16315	1.73564
Emas P.N., Cerrado	0.01255	Bocaina	P	371748	8.29647e+06	23S	1.24	14	0.015562	0.111157
Emas P.N., Cerrado	0.01255	Ceres	P	652307	8.30385e+06	22S	9.1	26	0.114205	0.43925
Emas P.N., Cerrado	0.01255	Poldros	P	348170	8.30636e+06	23S	0.56	7	0.007028	0.1004
Emas P.N., Cerrado	0.01255	Cupim	P	338421	8.31104e+06	23S	2.01	10.8	0.0252255	0.233569
Emas P.N., Cerrado	0.01255	Pinduca	P	335233	8.3147e+06	23S	2.4	4.2	0.03012	0.717143
Emas P.N., Cerrado	0.01255	Rialcema	P	660246	8.31682e+06	22S	13	12	0.16315	1.35958
Emas P.N., Cerrado	0.01255	Rialma	P	655480	8.31727e+06	22S	1.43	15.5	0.0179465	0.115784
Emas P.N., Cerrado	0.01255	Palmital	P	351011	8323677	23S	1.11	15	0.0139305	0.09287
Emas P.N., Cerrado	0.01255	Bananeiras	P	596281	8.32931e+06	23S	526.89	200	6.61247	3.30623
Emas P.N., Cerrado	0.01255	Itaguari Km 312	P	414038	8.35359e+06	23S	2.31	1.5	0.0289905	1.9327
Emas P.N., Cerrado	0.01255	Buriti Queimado	P	692490	8.35882e+06	22S	200.48	142	2.51602	1.77185
Emas P.N., Cerrado	0.01255	Porteiras	P	745010	8.36538e+06	22S	123.11	86	1.54503	1.79655
Emas P.N., Cerrado	0.01255	Itaguari Km 280	P	426068	8.36718e+06	23S	1.94	5	0.024347	0.48694
Emas P.N., Cerrado	0.01255	Caiçara	P	494537	8.3753e+06	23S	7.99	19.5	0.100274	0.514228
Emas P.N., Cerrado	0.01255	Laguna	P	734730	8.37587e+06	22S	16.29	36	0.204439	0.567887
Emas P.N., Cerrado	0.01255	Itaguari Km 247	P	441972	8.37992e+06	23S	0.87	3.9	0.0109185	0.279962
Emas P.N., Cerrado	0.01255	Catumbi	P	501848	8.38e+06	23S	4.7	14.16	0.058985	0.416561
Emas P.N., Cerrado	0.01255	Gavião	P	515708	8.3897e+06	23S	8.65	22	0.108557	0.493443
Emas P.N., Cerrado	0.01255	Itaguari	P	456610	8.39045e+06	23S	2.82	6.5	0.035391	0.544477
Emas P.N., Cerrado	0.01255	Foz do Itaguari	P	562320	8.42141e+06	23S	3.75	12.5	0.0470625	0.3765
Emas P.N., Cerrado	0.01255	Galheiro	P	554831	8.42205e+06	23S	5.18	14	0.065009	0.46435
Emas P.N., Cerrado	0.01255	Buritis	P	515043	8.42628e+06	23S	6.88	12	0.086344	0.719533
Emas P.N., Cerrado	0.01255	Suçuarana	P	541385	8.42677e+06	23S	3.02	8.5	0.037901	0.445894
Emas P.N., Cerrado	0.01255	Colinas	P	818268	8.42565e+06	22S	11.64	26	0.146082	0.561854
Emas P.N., Cerrado	0.01255	Suçuapara	P	535276	8.43013e+06	23S	4.99	10	0.0626245	0.626245
Emas P.N., Cerrado	0.01255	Vereda	P	526108	8.43263e+06	23S	4.47	16	0.0560985	0.350616
Emas P.N., Cerrado	0.01255	Araras	P	246617	8.46848e+06	23S	0.56	6.6	0.007028	0.106485
Emas P.N., Cerrado	0.01255	Prata III	P	821800	8.47075e+06	22S	7.92	19.24	0.099396	0.516611
Emas P.N., Cerrado	0.01255	Rio Azul	P	242236	8.48314e+06	23S	55.3	4.4	0.694015	15.7731
Emas P.N., Cerrado	0.01255	Passa Três II	P	817750	8483300	22S	8.85	17.41	0.111067	0.637952
Emas P.N., Cerrado	0.01255	Gatos I - Reavaliação	P	539791	8484758	23S	13.5	33	0.169425	0.513409
Emas P.N., Cerrado	0.01255	Santa Mônica	P	244974	8.48686e+06	23S	2.97	30	0.0372735	0.124245
Emas P.N., Cerrado	0.01255	Arrodeador	P	546260	8.48813e+06	23S	1.44	14	0.018072	0.129086
Emas P.N., Cerrado	0.01255	Sacos	P	557686	8.49276e+06	23S	2.19	50	0.0274845	0.054969
Emas P.N., Cerrado	0.01255	Larguinha	P	178224	8.49474e+06	23S	0.96	5.4	0.012048	0.223111
Emas P.N., Cerrado	0.01255	Cachoeira Calisto	P	302338	8.73165e+06	23S	0.82	0.68	0.010291	1.51338
Emas P.N., Cerrado	0.01255	Barra do Mambo	P	289879	8.73456e+06	23S	1.73	3.61	0.0217115	0.601427
Emas P.N., Cerrado	0.01255	Manuel Alvinho	P	290763	8739500	23S	1.2	2.78	0.01506	0.541727
Emas P.N., Cerrado	0.01255	3 Alta	P	288228	8.74378e+06	23S	0.776	7.67	0.0097388	0.126973
Emas P.N., Cerrado	0.01255	Ipueiras	P	778420	8.75517e+06	22S	933.5	480	11.7154	2.44071
Emas P.N., Cerrado	0.01255	Vereda	P	401532	8771647	23S	0.73	3.14	0.0091615	0.291768
Emas P.N., Cerrado	0.01255	Brejão Jusante	P	275081	8.88242e+06	23S	3.39	19.7	0.0425445	0.215962
Emas P.N., Cerrado	0.01255	Vermelho	P	238305	8.88866e+06	23S	11.76	58.9	0.147588	0.250574
Emas P.N., Cerrado	0.01255	Anajanópolis	P	263931	8.95701e+06	23S	4.28	5.7	0.053714	0.942351
Emas P.N., Cerrado	0.01255	Taquara	P	416040	8.9882e+06	23S	62.2	43	0.78061	1.81537
Emas P.N., Cerrado	0.01255	A2E5	P	316225	9.02449e+06	23S	2.03	3.1	0.0254765	0.821823
Emas P.N., Cerrado	0.01255	A2E7	P	341338	9.04653e+06	23S	2.97	6.47	0.0372735	0.576097
Emas P.N., Cerrado	0.01255	Canto do Rio	P	413259	9.04741e+06	23S	76	44	0.9538	2.16773
Emas P.N., Cerrado	0.01255	Ásia	P	353339	9.05202e+06	23S	3.6	7.1	0.04518	0.636338
Emas P.N., Cerrado	0.01255	A2E9	P	361154	9.05953e+06	23S	2.83	8.5	0.0355165	0.417841
Emas P.N., Cerrado	0.01255	Três Barras	P	361005	9.07071e+06	23S	1.89	12.64	0.0237195	0.187654
Emas P.N., Cerrado	0.01255	São Pedro	P	360798	9.08705e+06	23S	5.3	12.12	0.066515	0.548804
Emas P.N., Cerrado	0.01255	São Gregório	P	359365	9.10901e+06	23S	11.71	14.29	0.14696	1.02841
Emas P.N., Cerrado	0.01255	Ferrugem	P	364375	9.13255e+06	23S	12.95	16.57	0.162522	0.980824
Emas P.N., Cerrado	0.01255	Matão Novo	P	383110	9160097	23S	16.25	19	0.203937	1.07336
Emas P.N., Cerrado	0.01255	Uruçuí	P	546920	9.20169e+06	23S	280	134	3.514	2.62239
Emas P.N., Cerrado	0.01255	Grajaú	P	374561	9.35454e+06	23S	12.07	11.4	0.151478	1.32876
Emas P.N., Cerrado	0.01255	Engenho	P	433662	9.36268e+06	23S	10.92	12.2	0.137046	1.12333
Emas P.N., Cerrado	0.01255	Aurora	P	415436	9.36462e+06	23S	6.74	9.1	0.084587	0.929527
Emas P.N., Cerrado	0.01255	Rocha Baixo	P	469509	9390493	23S	3.34	9	0.041917	0.465744
PN Iguazú, Iguazú-San Jorge (2006-2007) - ARGENTINA	0.0146	Baixo Iguaçu	P	231453	7.17663e+06	22S	31.63	350.2	0.461798	0.131867
PN Iguazú, Iguazú-San Jorge (2006-2007) - ARGENTINA	0.0146	Dom Antônio	P	249414	7.19176e+06	22S	2.27	9.5	0.033142	0.348863
Pantanal - Fazenda Sete	0.11	Manso	E	630690	8.35557e+06	21S	427	210	46.97	22.3667
Pantanal - Fazenda Sete	0.11	Iratambé I	P	577601	8.30381e+06	21S	3.7	29.624	0.407	1.37389
Pantanal - Fazenda Sete	0.11	Iratambé II	P	576276	8312113	21S	6.15	20.137	0.6765	3.35949
Pantanal - Fazenda Sete	0.11	Angatu I	P	559016	8325346	21S	6.15	27.005	0.6765	2.50509
Pantanal - Fazenda Sete	0.11	Camberra 2	P	801619	8.37438e+06	21S	1.01	3.4	0.1111	3.26765
Pantanal - Fazenda Sete	0.11	Cozumel 2	P	177133	8.38243e+06	22S	1.51	3.2	0.1661	5.19062
Pantanal - Fazenda Sete	0.11	B8	P	511796	7.62236e+06	21S	0.67	1.4	0.0737	5.26429
Pantanal - Fazenda Sete	0.11	B9	P	514245	7625767	21S	0.55	1.3	0.0605	4.65385
Pantanal - Fazenda Sete	0.11	B11	P	523546	7.63003e+06	21S	0.84	1.8	0.0924	5.13333
Pantanal - Fazenda Sete	0.11	Guapira II	P	588907	8.2811e+06	21S	1.98	25.96	0.2178	0.838983
Amazonia - Santa Fé Ranch	0.0329	Sapezal	E	299882	8.5024e+06	21S	0.99	0.68	0.032571	4.78985
Amazonia - Santa Fé Ranch	0.0329	Cidezal	E	282034	8.52106e+06	21S	0.7	17	0.02303	0.135471
Amazonia - Santa Fé Ranch	0.0329	Sapezal	E	281166	8.53247e+06	21S	3.26	16	0.107254	0.670337
Amazonia - Santa Fé Ranch	0.0329	Segredo	E	280368	8.53715e+06	21S	4.09	26.118	0.134561	0.515204
Amazonia - Santa Fé Ranch	0.0329	Ilha Comprida	E	284858	8.54008e+06	21S	2.26	20.16	0.074354	0.368819
Amazonia - Santa Fé Ranch	0.0329	Parecis	E	285756	8.55378e+06	21S	2.88	15.4	0.094752	0.615273
Amazonia - Santa Fé Ranch	0.0329	Rondon	E	292390	8.57272e+06	21S	1.68	13	0.055272	0.425169
Amazonia - Santa Fé Ranch	0.0329	Telegráfica	E	290968	8.57882e+06	21S	1.14	30	0.037506	0.12502
Amazonia - Santa Fé Ranch	0.0329	Fazenda Rancho Fundo	E	576615	8.68672e+06	21S	1.26	0.167	0.041454	24.8228
Amazonia - Santa Fé Ranch	0.0329	Juína	E	257364	8748574	21S	3.08	2.65	0.101332	3.82385
Amazonia - Santa Fé Ranch	0.0329	Cabeça de Boi	E	501569	8.85535e+06	21S	0.7	30	0.02303	0.0767667
Amazonia - Santa Fé Ranch	0.0329	Salto Apiacás	E	501886	8857149	21S	0.75	45	0.024675	0.0548333
Amazonia - Santa Fé Ranch	0.0329	Faxinal II	E	230789	8.87535e+06	21S	4.11	30	0.135219	0.45073
Amazonia - Santa Fé Ranch	0.0329	Braço Norte IV	E	723470	8.9289e+06	21S	3	14	0.0987	0.705
Amazonia - Santa Fé Ranch	0.0329	Braço Norte III	E	722390	8.93465e+06	21S	11.8	14.16	0.38822	2.74167
Amazonia - Santa Fé Ranch	0.0329	Teles Pires	E	524210	8.96656e+06	21S	151.8	1819.8	4.99422	0.274438
Amazonia - Santa Fé Ranch	0.0329	Jirau	E	319177	8.97515e+06	20S	258	3750	8.4882	0.226352
Amazonia - Santa Fé Ranch	0.0329	São Manoel	E	494263	8.98411e+06	21S	64	700	2.1056	0.3008
Amazonia - Santa Fé Ranch	0.0329	Salto Buriti	E	725311	9.03017e+06	21S	2.9	10	0.09541	0.9541
Amazonia - Santa Fé Ranch	0.0329	Samuel	E	450040	9.03264e+06	20S	655.6	216.75	21.5692	9.95121
Amazonia - Santa Fé Ranch	0.0329	Tucuruí	E	649910	9.57631e+06	22S	3014.23	8535	99.1682	1.1619
Amazonia - Santa Fé Ranch	0.0329	Belo Monte	E	413887	9.65441e+06	22S	440	11233.1	14.476	0.128869
Amazonia - Santa Fé Ranch	0.0329	Curuá-Una	E	800338	9.68885e+06	21S	121	30.3	3.9809	13.1383
Amazonia - Santa Fé Ranch	0.0329	Balbina	E	224843	9788036	21S	4437.72	250	146.001	58.4004
Amazonia - Santa Fé Ranch	0.0329	Pitinga	E	210061	9.90419e+06	21S	79.6	24.96	2.61884	10.4921
Amazonia - Santa Fé Ranch	0.0329	Santo Antônio do Jari	E	332306	9.92915e+06	22S	31.7	373.4	1.04293	0.279306
Amazonia - Santa Fé Ranch	0.0329	Ferreira Gomes	E	478120	94244.1	22N	11.67	252	0.383943	0.152358
Amazonia - Santa Fé Ranch	0.0329	Cachoeira Caldeirão	E	466992	94258.9	22N	47.99	219	1.57887	0.720946
Amazonia - Santa Fé Ranch	0.0329	Alto Jatapu	E	244612	94958.6	21N	15	5	0.4935	9.87
Amazonia - Santa Fé Ranch	0.0329	Coaracy Nunes	E	471164	99816.2	22N	30.37	78	0.999173	1.28099
Amazonia - Santa Fé Ranch	0.0329	Mortes 2	P	326174	8.36509e+06	22S	167.28	310.4	5.50351	1.77304
Amazonia - Santa Fé Ranch	0.0329	A2E4	P	317444	8.47225e+06	21S	3.71	4.05	0.122059	3.0138
Amazonia - Santa Fé Ranch	0.0329	A2E5	P	316826	8.48362e+06	21S	2.71	3.41	0.089159	2.61463
Amazonia - Santa Fé Ranch	0.0329	A2E6	P	318869	8.48738e+06	21S	3.71	3.88	0.122059	3.14585
Amazonia - Santa Fé Ranch	0.0329	A2E7	P	320502	8.49585e+06	21S	4.77	4.45	0.156933	3.52658
Amazonia - Santa Fé Ranch	0.0329	A2E8	P	323930	8.50501e+06	21S	3.9	3.32	0.12831	3.86476
Amazonia - Santa Fé Ranch	0.0329	Cristalina	P	281322	8.51065e+06	21S	0.62	7	0.020398	0.2914
Amazonia - Santa Fé Ranch	0.0329	Sacre 5	P	384990	8.51193e+06	21S	18.78	25.6	0.617862	2.41352
Amazonia - Santa Fé Ranch	0.0329	A2E9	P	326374	8.51637e+06	21S	7.73	4.24	0.254317	5.99804
Amazonia - Santa Fé Ranch	0.0329	Juruena	P	282625	8.5176e+06	21S	1.94	46	0.063826	0.138752
Amazonia - Santa Fé Ranch	0.0329	A2E11	P	327788	8.52453e+06	21S	1.69	12.53	0.055601	0.443743
Amazonia - Santa Fé Ranch	0.0329	Jesuíta	P	279955	8.52693e+06	21S	13.36	22.3	0.439544	1.97105
Amazonia - Santa Fé Ranch	0.0329	São Gregório	P	326331	8.53221e+06	21S	8.3	17.04	0.27307	1.60252
Amazonia - Santa Fé Ranch	0.0329	A2E13	P	328808	8.53705e+06	21S	2.72	10.65	0.089488	0.840263
Amazonia - Santa Fé Ranch	0.0329	Sacre 4	P	373984	8.53838e+06	21S	24.4	25.2	0.80276	3.18556
Amazonia - Santa Fé Ranch	0.0329	Paiaguá	P	443779	8.53915e+06	21S	6.8	35.2	0.22372	0.635568
Amazonia - Santa Fé Ranch	0.0329	Garça	P	482119	8.54443e+06	21S	53.4	24.9	1.75686	7.05566
Amazonia - Santa Fé Ranch	0.0329	Ilhotas	P	261011	8.54489e+06	21S	1.18	4.9	0.038822	0.792286
Amazonia - Santa Fé Ranch	0.0329	Gado Bravo	P	335426	8.55183e+06	21S	11.66	21.76	0.383614	1.76293
Amazonia - Santa Fé Ranch	0.0329	PPG-159	P	360812	8.55755e+06	21S	2	76	0.0658	0.0865789
Amazonia - Santa Fé Ranch	0.0329	Sacre 3	P	371328	8558244	21S	16.84	24	0.554036	2.30848
Amazonia - Santa Fé Ranch	0.0329	Membeca V	P	441631	8552509	21S	3.83	8.9	0.126007	1.41581
Amazonia - Santa Fé Ranch	0.0329	Matão Novo	P	340339	8561154	21S	4.96	13.2	0.163184	1.23624
Amazonia - Santa Fé Ranch	0.0329	Cachoeirão	P	287615	8.56322e+06	21S	2.57	39	0.084553	0.216803
Amazonia - Santa Fé Ranch	0.0329	SAC-014	P	369326	8564691	21S	0.85	26	0.027965	0.107558
Amazonia - Santa Fé Ranch	0.0329	Membeca IV	P	446002	8.56819e+06	21S	2.17	6.6	0.071393	1.08171
Amazonia - Santa Fé Ranch	0.0329	Porto do Buriti	P	345245	8.57018e+06	21S	0.626912	19	0.0206254	0.108555
Amazonia - Santa Fé Ranch	0.0329	A2E16	P	344492	8.56767e+06	21S	4.31	14.85	0.141799	0.954875
Amazonia - Santa Fé Ranch	0.0329	Sacre 1	P	361400	8.57009e+06	21S	4.32	30	0.142128	0.47376
Amazonia - Santa Fé Ranch	0.0329	PPG-147	P	359453	8570600	21S	21	117	0.6909	0.590513
Amazonia - Santa Fé Ranch	0.0329	Jui-048	P	260308	8.57244e+06	21S	109	53	3.5861	6.76623
Amazonia - Santa Fé Ranch	0.0329	Membeca II	P	452686	8.57531e+06	21S	3.15	6.7	0.103635	1.54679
Amazonia - Santa Fé Ranch	0.0329	Foz do Buriti	P	348098	8.57711e+06	21S	2.17	24	0.071393	0.297471
Amazonia - Santa Fé Ranch	0.0329	Parecis	P	285756	8.55378e+06	21S	201.6	74.5	6.63264	8.90287
Amazonia - Santa Fé Ranch	0.0329	Membeca I	P	457857	8.57996e+06	21S	1.17	5.5	0.038493	0.699873
Amazonia - Santa Fé Ranch	0.0329	JUI-029b	P	274604	8.58481e+06	21S	26	107	0.8554	0.799439
Amazonia - Santa Fé Ranch	0.0329	Cedro	P	404248	8.5858e+06	21S	11.9	18.6	0.39151	2.10489
Amazonia - Santa Fé Ranch	0.0329	JUI-008	P	284666	8.59652e+06	21S	5	73	0.1645	0.225342
Amazonia - Santa Fé Ranch	0.0329	Apertadinho	P	792572	8.61529e+06	20S	2.87	30	0.094423	0.314743
Amazonia - Santa Fé Ranch	0.0329	Foz do Ávila	P	774220	8.6288e+06	20S	26.1	10	0.85869	8.5869
Amazonia - Santa Fé Ranch	0.0329	Roncador	P	429891	8.64368e+06	21S	289.2	134	9.51468	7.10051
Amazonia - Santa Fé Ranch	0.0329	Corgão	P	762132	8.65183e+06	20S	29.2	15	0.96068	6.40453
Amazonia - Santa Fé Ranch	0.0329	Kabiara	P	376207	8.74591e+06	21S	326.1	241.2	10.7287	4.44805
Amazonia - Santa Fé Ranch	0.0329	JRN-577	P	354381	8.74601e+06	21S	563	225	18.5227	8.23231
Amazonia - Santa Fé Ranch	0.0329	Sinop	P	668827	8.75409e+06	21S	329.6	400	10.8438	2.71096
Amazonia - Santa Fé Ranch	0.0329	SAN-020	P	363088	8.77666e+06	21S	45	75	1.4805	1.974
Amazonia - Santa Fé Ranch	0.0329	JRN-530	P	349504	8.7802e+06	21S	90	415	2.961	0.713494
Amazonia - Santa Fé Ranch	0.0329	Colíder	P	634824	8.78542e+06	21S	171.7	300	5.64893	1.88298
Amazonia - Santa Fé Ranch	0.0329	Cinta Larga	P	353798	8.78845e+06	21S	165.3	193.7	5.43837	2.80763
Amazonia - Santa Fé Ranch	0.0329	PEX-093	P	464810	8.79045e+06	21S	33	206	1.0857	0.527039
Amazonia - Santa Fé Ranch	0.0329	ARN-026	P	371983	8.83274e+06	21S	230	252	7.567	3.00278
Amazonia - Santa Fé Ranch	0.0329	JRN-466	P	347431	8.83628e+06	21S	220	510	7.238	1.41922
Amazonia - Santa Fé Ranch	0.0329	São João da Barra	P	426253	8.8564e+06	21S	5.04	28.8	0.165816	0.57575
Amazonia - Santa Fé Ranch	0.0329	Ilha Três Quedas	P	449899	8.86997e+06	21S	341.2	115.5	11.2255	9.71903
Amazonia - Santa Fé Ranch	0.0329	Água de Pedra	P	299350	8.87175e+06	21S	1.05	19.7	0.034545	0.175355
Amazonia - Santa Fé Ranch	0.0329	Ilha São Pedro	P	760336	8.88979e+06	20S	127.8	131	4.20462	3.20963
Amazonia - Santa Fé Ranch	0.0329	Nhandu	P	698018	8.92844e+06	21S	11	13	0.3619	2.78385
Amazonia - Santa Fé Ranch	0.0329	Rochedo	P	667280	8.92901e+06	21S	3.43	9	0.112847	1.25386
Amazonia - Santa Fé Ranch	0.0329	Braço Sul	P	748954	8.94466e+06	21S	0.99	7.9	0.032571	0.412291
Amazonia - Santa Fé Ranch	0.0329	Foz do Apiacás	P	490388	8982298	21S	59.5	275	1.95755	0.711836
Amazonia - Santa Fé Ranch	0.0329	JRN-277	P	317263	8984477	21S	1029	1248	33.8541	2.71267
Amazonia - Santa Fé Ranch	0.0329	Quebra Remo	P	237826	8991364	21S	233.5	267.8	7.68215	2.86861
Amazonia - Santa Fé Ranch	0.0329	Jaburu	P	630010	8.99456e+06	20S	8.45	14	0.278005	1.98575
Amazonia - Santa Fé Ranch	0.0329	Tabajara	P	590674	9.01518e+06	20S	128.8	400	4.23752	1.05938
Amazonia - Santa Fé Ranch	0.0329	JRN-234b	P	328640	9.01749e+06	21S	107	1461	3.5203	0.240951
Amazonia - Santa Fé Ranch	0.0329	Cachoeira Água Preta	P	809890	9018670	19S	71.38	30	2.3484	7.82801
Amazonia - Santa Fé Ranch	0.0329	Cachoeira do Meio	P	811344	9.02162e+06	19S	3.73	30	0.122717	0.409057
Amazonia - Santa Fé Ranch	0.0329	Cachoeira Fortaleza	P	813582	9.02226e+06	19S	0.69	30	0.022701	0.07567
Amazonia - Santa Fé Ranch	0.0329	Cachoeira Caracol	P	810242	9.02555e+06	19S	62.36	25	2.05164	8.20658
Amazonia - Santa Fé Ranch	0.0329	Cachoeira São José	P	813738	9.02586e+06	19S	2.93	27	0.096397	0.357026
Amazonia - Santa Fé Ranch	0.0329	Inferninho	P	724646	9.06853e+06	20S	204.52	361.1	6.72871	1.86339
Amazonia - Santa Fé Ranch	0.0329	JRN-117a (São Simão Alto)	P	354242	9.09048e+06	21S	284	3509	9.3436	0.266275
Amazonia - Santa Fé Ranch	0.0329	Sumaúma	P	695972	9.54687e+06	21S	420.4	458.2	13.8312	3.01859
Amazonia - Santa Fé Ranch	0.0329	Cachoeira Galinha	P	730068	9.14772e+06	20S	230.6	399.8	7.58674	1.89763
Amazonia - Santa Fé Ranch	0.0329	Prainha	P	759267	9.20222e+06	20S	262.9	796.4	8.64941	1.08606
Amazonia - Santa Fé Ranch	0.0329	J4	P	203636	9.21115e+06	21S	3.471	13.4	0.114196	0.852208
Amazonia - Santa Fé Ranch	0.0329	J3	P	204832	9.22817e+06	21S	5.25	15.8	0.172725	1.0932
Amazonia - Santa Fé Ranch	0.0329	Chacorão	P	354627	9.28109e+06	21S	616.23	3336	20.274	0.607733
Amazonia - Santa Fé Ranch	0.0329	J1	P	191836	9284903	21S	31.18	140.5	1.02582	0.730122
Amazonia - Santa Fé Ranch	0.0329	Jardim de Ouro	P	636651	9.30749e+06	21S	426.06	227	14.0174	6.17505
Amazonia - Santa Fé Ranch	0.0329	Cachoeira dos Patos	P	637261	9.34588e+06	21S	116.5	528	3.83285	0.725919
Amazonia - Santa Fé Ranch	0.0329	Jamanxim	P	624343	9.37573e+06	21S	74.45	881	2.44941	0.278026
Amazonia - Santa Fé Ranch	0.0329	Marabá	P	717574	9412392	22S	1024	1850	33.6896	1.82106
Amazonia - Santa Fé Ranch	0.0329	Jatobá	P	508896	9.4256e+06	21S	646.3	2338	21.2633	0.909464
Amazonia - Santa Fé Ranch	0.0329	Cachoeira do Caí	P	558962	9.43795e+06	21S	420	802	13.818	1.72294
Amazonia - Santa Fé Ranch	0.0329	Iara	P	629263	9.46954e+06	21S	0.73	9	0.024017	0.266856
Amazonia - Santa Fé Ranch	0.0329	Trairão	P	628785	9.47881e+06	21S	5.29	7.5	0.174041	2.32055
Amazonia - Santa Fé Ranch	0.0329	São Luiz do Tapajós	P	584199	9.4998e+06	21S	722.25	80.4	23.762	29.5548
Amazonia - Santa Fé Ranch	0.0329	Jerivá	P	671679	9.50733e+06	21S	2.98	4	0.098042	2.45105
Amazonia - Santa Fé Ranch	0.0329	Cachoeira do Ébrio	P	612829	9.51044e+06	21S	9.22	23	0.303338	1.31886
Amazonia - Santa Fé Ranch	0.0329	Jaborandi	P	668164	9.51075e+06	21S	1.64	22	0.053956	0.245255
Amazonia - Santa Fé Ranch	0.0329	Braço Leste	P	717719	9.51116e+06	21S	2.6	1.65	0.08554	5.18424
Amazonia - Santa Fé Ranch	0.0329	Cachoeira do Codó	P	605373	9.51166e+06	21S	2.87	15	0.094423	0.629487
Amazonia - Santa Fé Ranch	0.0329	Candeia	P	665008	9.5147e+06	21S	2.31	8	0.075999	0.949987
Amazonia - Santa Fé Ranch	0.0329	Manacá	P	718832	9.51463e+06	21S	0.76	5.1	0.025004	0.490275
Amazonia - Santa Fé Ranch	0.0329	Aruanã	P	721093	9.51834e+06	21S	1.04	5.8	0.034216	0.589931
Amazonia - Santa Fé Ranch	0.0329	Sapopema	P	678480	9.51961e+06	21S	1.71	27	0.056259	0.208367
Amazonia - Santa Fé Ranch	0.0329	Guapuruvú	P	694323	9.53045e+06	21S	2.93	3	0.096397	3.21323
Amazonia - Santa Fé Ranch	0.0329	Alcobaça	P	720015	9.5306e+06	21S	10	7	0.329	4.7
Amazonia - Santa Fé Ranch	0.0329	Mangaratiba	P	719316	9.53478e+06	21S	3.79	20	0.124691	0.623455
Amazonia - Santa Fé Ranch	0.0329	Ipiranga	P	699855	9.53544e+06	21S	2.12	1.35	0.069748	5.16652
Amazonia - Santa Fé Ranch	0.0329	Águas Lindas	P	675378	9.53638e+06	21S	1.74	40	0.057246	0.143115
Amazonia - Santa Fé Ranch	0.0329	Girassol	P	697391	9.53717e+06	21S	0.71	8.8	0.023359	0.265443
Amazonia - Santa Fé Ranch	0.0329	Água Boa	P	718738	9.53816e+06	21S	1.27	8.5	0.041783	0.491565
Amazonia - Santa Fé Ranch	0.0329	Pitombeira	P	675531	9.54038e+06	21S	0.76	10	0.025004	0.25004
Amazonia - Santa Fé Ranch	0.0329	Joaçaba	P	694297	9.54279e+06	21S	2.98	3	0.098042	3.26807
Amazonia - Santa Fé Ranch	0.0329	Jurubeba	P	803509	9.54191e+06	19S	2.65	5.5	0.087185	1.58518
Amazonia - Santa Fé Ranch	0.0329	Carnaúba	P	721252	9.54421e+06	21S	3.43	11	0.112847	1.02588
Amazonia - Santa Fé Ranch	0.0329	Mangabeira	P	688652	9.5464e+06	21S	2.96	6	0.097384	1.62307
Amazonia - Santa Fé Ranch	0.0329	Itacaré	P	686377	9.54597e+06	21S	5.51	14	0.181279	1.29485
Amazonia - Santa Fé Ranch	0.0329	Sumaúma	P	809110	9.12436e+06	20S	11.96	3.4	0.393484	11.5731
Amazonia - Santa Fé Ranch	0.0329	Minaçú	P	694821	9.5463e+06	21S	1.82	3.4	0.059878	1.76112
Amazonia - Santa Fé Ranch	0.0329	Castanheira	P	717160	9.54846e+06	21S	3.14	21	0.103306	0.491933
Amazonia - Santa Fé Ranch	0.0329	Mutamba	P	716452	9.5492e+06	21S	2.83	9.6	0.093107	0.969865
Amazonia - Santa Fé Ranch	0.0329	Sibipiruna	P	729478	9.55196e+06	21S	6.38	8.2	0.209902	2.55978
Amazonia - Santa Fé Ranch	0.0329	Jaboticabal	P	735962	9.56575e+06	21S	3.21	6.9	0.105609	1.53057
Amazonia - Santa Fé Ranch	0.0329	Tinga	P	739450	9.57485e+06	21S	2.83	1.45	0.093107	6.42117
Amazonia - Santa Fé Ranch	0.0329	Pancada Grande	P	790518	9.82979e+06	21S	10.21	27	0.335909	1.24411
Amazonia - Santa Fé Ranch	0.0329	Mocotó	P	784462	9.83561e+06	21S	26.17	95	0.860993	0.906308
Amazonia - Santa Fé Ranch	0.0329	Berimbau	P	702779	9.85277e+06	21S	16.02	66	0.527058	0.798573
Amazonia - Santa Fé Ranch	0.0329	Jutuarama	P	778789	9.85273e+06	21S	5.09	66	0.167461	0.253729
Amazonia - Santa Fé Ranch	0.0329	Frieira	P	712313	9.86898e+06	21S	2.18	20	0.071722	0.35861
Amazonia - Santa Fé Ranch	0.0329	Precipício	P	714852	9.87346e+06	21S	0.97	25	0.031913	0.127652
Amazonia - Santa Fé Ranch	0.0329	A41PA008	P	259491	9884644	22S	185.82	870.4	6.11348	0.702376
Amazonia - Santa Fé Ranch	0.0329	Sororoca	P	730826	9886469	21S	5.26	30	0.173054	0.576847
Amazonia - Santa Fé Ranch	0.0329	40 Ilhas	P	212414	9.90162e+06	21S	1	8	0.0329	0.41125
Amazonia - Santa Fé Ranch	0.0329	A38PA100	P	236792	9.92665e+06	22S	349.37	177.8	11.4943	6.46472
Amazonia - Santa Fé Ranch	0.0329	Açaipé B	P	314153	9.93875e+06	22S	265.76	831.1	8.7435	1.05204
Amazonia - Santa Fé Ranch	0.0329	A17PA118 (AHE Bacuri)	P	191176	9.97726e+06	22S	31.25	225.7	1.02812	0.455527
Amazonia - Santa Fé Ranch	0.0329	São Gabriel da Cachoeira	P	735640	9987207	19S	26	4.86	0.8554	17.6008
Amazonia - Santa Fé Ranch	0.0329	Carecuru	P	281828	9.99081e+06	22S	183.81	240.2	6.04735	2.51763
Amazonia - Santa Fé Ranch	0.0329	A26PA184 (AHE Miriti)	P	182366	9.99258e+06	22S	37.05	140.5	1.21894	0.867577
Amazonia - Santa Fé Ranch	0.0329	A29PA208 (Touré)	P	182979	2515.2	22N	22.23	186.3	0.731367	0.392575
Amazonia - Santa Fé Ranch	0.0329	A34PA250 (AHE Samuã)	P	185850	11276.2	22N	51.89	104.1	1.70718	1.63994
Amazonia - Santa Fé Ranch	0.0329	Urucupatá	P	259807	57921	22N	12.93	291.5	0.425397	0.145934
Amazonia - Santa Fé Ranch	0.0329	Cachoeira Duas Irmãs	P	505686	151948	22N	18.305	2.3	0.602235	26.1841
Amazonia - Santa Fé Ranch	0.0329	Cachoeira Grande	P	512682	157506	22N	7.167	3.1	0.235794	7.60627
Amazonia - Santa Fé Ranch	0.0329	Champion	P	500222	165685	22N	1.821	0.4	0.0599109	14.9777
Amazonia - Santa Fé Ranch	0.0329	Bem Querer J1A	P	718248	207809	20N	559.08	708.4	18.3937	2.59652
Amazonia - Santa Fé Ranch	0.0329	Coronel Eduardo Arlindo Correia	P	509340	238083	20N	7.778	3.9	0.255896	6.56144
Amazonia - Santa Fé Ranch	0.0329	Carnot	P	470349	246854	22N	3.632	5.2	0.119493	2.29794
Amazonia - Santa Fé Ranch	0.0329	Paredão	P	465643	252345	22N	1.367	1.6	0.0449743	2.81089
Amazonia - Santa Fé Ranch	0.0329	Trapiche	P	499889	266932	22N	10.788	9	0.354925	3.94361
Amazonia - Santa Fé Ranch	0.0329	Franconim	P	427741	281872	22N	0.538	1.4	0.0177002	1.2643
